# Supplementary material for: Cdk9 and H2Bub1 signal to Clr6-CII/Rpd3S to suppress aberrant antisense transcription
Source: Nucleic Acids Res. 2020 Jun 4;48(13):7154–68. doi: 10.1093/nar/gkaa474 (PMC7367204; doi:10.1093/nar/gkaa474)
Supplement: gkaa474_Supplemental_Files [file gkaa474_supplemental_files.zip]

Archive with 12 entries (12 files):
- Fig S1.tif
- Fig S2.tif
- Fig S3.png
- Fig S4.png
- Fig S5.tif
- Fig S6.tif
- Fig S7.png
- Fig S8.png
- Supplementary Figure Legends.docx
- supptable1NAR2020.docx
- supptable2NAR2020.docx
- supptable3NAR.xlsx
