# Supplementary material for: Cdk9 and H2Bub1 signal to Clr6-CII/Rpd3S to suppress aberrant antisense transcription
Source: Nucleic Acids Res. 2020 Jun 4;48(13):7154–68. doi: 10.1093/nar/gkaa474 (PMC7367204; doi:10.1093/nar/gkaa474)
Supplement: gkaa474_Supplemental_Files [file gkaa474_supplemental_files.zip › supptable3NAR.xlsx]

## Sheet: down_sense
cdk9as DMSO
	Systematic name	logratio1	logratio2	valueWT1	valueWT2	valueMut1	valueMut2	#introns	gene.length	AVERAGE WT	STDEV WT	AVERAGE MUT	STDEV MUT	FOLD CHANGE
I_32345_31140	SPAC977.18	-3.36935	-3.92853	1.98547	1.17781	0.192127	0.0773519	2	1205	1.58164	0.571104	0.134739	0.0811583	0.0851896
I_1831951_1830609	SPAC1002.17c	-3.36424	-2.74077	124.511	127.759	12.0912	19.1133	0	1342	126.135	2.29655	15.6023	4.96533	0.123695
II_4471207_4469018	SPBPB2B2.06c	-2.68168	-2.85618	40.9114	51.063	6.37646	7.05194	0	2189	45.9872	7.17821	6.7142	0.477639	0.146002
I_1835270_1837060	SPAC1002.19	-2.48712	-2.64119	133.168	138.377	23.7521	22.1812	0	1790	135.772	3.68321	22.9666	1.11084	0.169156
II_1553467_1550293	SPBC29B5.02c	-2.32493	-1.7609	39.8012	33.6691	7.94369	9.93457	0	3174	36.7352	4.33606	8.93913	1.40777	0.24334
II_845684_843017	SPBC36.03c	-2.19081	-1.77087	280.344	273.287	61.4035	80.0817	0	2667	276.816	4.99023	70.7426	13.2075	0.255558
II_3491819_3496777	SPBPB7E8.01	-2.35082	-1.36145	91.5591	93.7118	17.9488	36.4718	0	4958	92.6355	1.52218	27.2103	13.0978	0.293735
II_3607199_3609330	SPBC16D10.06	-1.30087	-2.10817	243.82	252.965	98.9619	58.673	0	2131	248.392	6.46639	78.8174	28.4886	0.31731
I_2937079_2935116	SPAC2E1P3.05c	-1.84879	-1.46278	113.875	122.991	31.6145	44.6203	0	1963	118.433	6.44629	38.1174	9.19654	0.321847
II_2826700_2825251	SPBC19C7.04c	-1.91005	-1.26897	121.389	131.553	32.2996	54.589	0	1449	126.471	7.1873	43.4443	15.7609	0.343511
III_715435_709302	SPCC18B5.01c	-1.61385	-1.24567	120.132	112.358	39.2501	47.3827	0	6133	116.245	5.49701	43.3164	5.75058	0.372631
II_1873513_1875657	SPBC3H7.05c	-1.58415	-1.28092	67.3079	80.0793	22.4485	32.9553	0	2144	73.6936	9.03074	27.7019	7.4294	0.375907
I_4826230_4826349	SPAC20G4.09	-1.2209	-1.56418	1.2063	1.42183	0.517519	0.480819	1	119	1.31406	0.152402	0.499169	0.025951	0.379866
II_355980_358079	SPBC1271.08c	-1.01517	-1.53717	59.0301	60.781	29.2064	20.9427	0	2099	59.9055	1.23808	25.0745	5.84333	0.418568
I_2921063_2922821	SPAC513.07	-1.08198	-1.43043	276.603	254.432	130.662	94.3996	0	1758	265.518	15.6775	112.531	25.6416	0.423817
I_3590624_3588615	SPAC17G6.02c	-1.46729	-1.02072	76.3359	75.6873	27.6077	37.304	0	2009	76.0116	0.458634	32.4559	6.85631	0.426985
II_3974994_3974097	SPBC26H8.11c	-1.04774	-1.27906	733.744	781.09	354.931	321.859	0	897	757.417	33.4787	338.395	23.3854	0.446775
III_1525212_1524517	SPCC584.16c	-1.15229	-1.10223	41.9107	41.6094	18.8561	19.3814	0	695	41.7601	0.213074	19.1188	0.371439	0.457825
I_3075988_3074267	SPAC24C9.15c	-1.07795	-1.10768	1.49824	1.65017	0.709722	0.765745	2	1721	1.57421	0.107431	0.737733	0.0396141	0.468637
									2128.58
cdk9as 3MB
	Systematic name	logratio1	logratio2	valueWT1	valueWT2	valueMut1	valueMut2	#introns	gene.length	AVERAGE WT	STDEV WT	AVERAGE MUT	STDEV MUT	FOLD CHANGE
I_3994099_3991830	SPAPB15E9.02c	-2.53231	-1.88577	2.50697	2.0847	0.433358	0.564119	0	2269	2.29583	0.298589	0.498739	0.0924623	0.217237
II_57113_55751	SPBPB8B6.06c	-2.28152	-1.84499	1.43106	1.74576	0.29434	0.485946	0	1362	1.58841	0.222527	0.390143	0.135486	0.245619
I_746117_739167	SPAC22G7.06c	-2.08147	-1.73149	187.741	132.105	44.3583	39.7822	0	6950	159.923	39.3408	42.0703	3.23578	0.263066
I_5488830_5486848	SPAC922.07c	-2.04845	-1.73679	15.1165	17.0266	3.65433	5.1086	0	1982	16.0716	1.35062	4.38146	1.02833	0.272622
I_4439837_4442513	SPAC9E9.03	-2.16781	-1.5426	503.459	442.558	112.044	151.915	0	2676	473.008	43.0636	131.979	28.1931	0.279021
III_1713007_1711955	SPCC191.05c	-2.25471	-1.36945	6.93085	5.92157	1.45229	2.29188	0	1052	6.42621	0.713669	1.87208	0.593679	0.29132
I_4083624_4084596	SPAC23A1.03	-1.77913	-1.77267	285.222	270.789	83.1017	79.251	1	972	278.006	10.2056	81.1764	2.72285	0.291996
II_673842_669581	SPBC947.04	-1.81318	-1.68777	44.6099	60.3372	12.6943	18.7291	0	4261	52.4736	11.1209	15.7117	4.26726	0.299421
I_2248535_2247229	SPAC13D6.02c	-2.09255	-1.33754	403.181	337.678	94.532	133.618	0	1306	370.429	46.3176	114.075	27.6378	0.307953
II_3575420_3578114	SPBC887.17	-1.97086	-1.31865	45.7939	34.6002	11.6821	13.8716	0	2694	40.1971	7.9151	12.7769	1.54824	0.317856
II_3810816_3809059	SPBC21C3.08c	-2.00498	-1.38212	886.549	1042.76	220.874	400.063	0	1757	964.657	110.461	310.468	126.705	0.321843
III_235289_232288	SPCC548.07c	-1.98144	-1.33101	1.69261	1.71705	0.428632	0.682511	0	3001	1.70483	0.0172792	0.555571	0.179519	0.325881
II_1108615_1110598	SPBC1709.06	-1.27076	-1.86002	21.3499	30.5628	8.84826	8.41925	2	1983	25.9564	6.51456	8.63376	0.303357	0.332626
I_56373_57736	SPAC977.12	-1.01081	-2.06685	38.3067	60.82	19.0104	14.5165	0	1363	49.5634	15.9193	16.7635	3.17765	0.338223
I_2707435_2705764	SPAPB2B4.01c	-2.07826	-1.26929	8.74729	12.0859	2.07136	5.01401	3	1671	10.4166	2.36076	3.54269	2.08077	0.3401
II_3822074_3819038	SPBC21C3.14c	-1.76722	-1.41598	68.5868	92.0988	20.149	34.5146	0	3036	80.3428	16.6255	27.3318	10.158	0.34019
II_3491819_3496777	SPBPB7E8.01	-1.86734	-1.16547	142.994	106.788	39.1917	47.6084	0	4958	124.891	25.6013	43.4	5.95149	0.347502
II_4163901_4162069	SPBC14F5.05c	-1.712	-1.3682	989.192	1128.88	301.938	437.299	0	1832	1059.03	98.773	369.618	95.7151	0.349014
II_3338604_3340901	SPBC17D1.06	-1.5966	-1.40883	100.045	102.564	33.0807	38.6273	0	2297	101.305	1.78064	35.854	3.92203	0.353923
II_846322_845622	SPBC36.13	-1.27957	-1.62004	1.39581	2.66243	0.574957	0.866156	0	700	2.02912	0.895635	0.720557	0.205909	0.355109
I_5470432_5471520	SPAC1039.10	-1.75172	-1.30322	2.73573	3.27855	0.812367	1.32854	2	1088	3.00714	0.383834	1.07045	0.364989	0.35597
I_4912237_4914182	SPAPB8E5.03	-1.47319	-1.4515	216.168	264.933	77.8607	96.8706	0	1945	240.551	34.4818	87.3657	13.442	0.36319
II_1274127_1271776	SPBC3D6.03c	-1.60115	-1.34528	12.8783	15.113	4.24486	5.94816	0	2351	13.9957	1.58018	5.09651	1.20441	0.364149
II_3161728_3162941	SPBC609.02	-1.17088	-1.6843	7.02215	10.5404	3.11889	3.27967	0	1213	8.78126	2.48776	3.19928	0.113688	0.36433
II_3443226_3445951	SPBC2G2.05	-1.43396	-1.39645	33.2013	40.3541	12.2883	15.329	1	2725	36.7777	5.0578	13.8086	2.15013	0.375462
II_3868751_3867334	SPBC23E6.10c	-1.67672	-1.15253	37.4079	34.5138	11.7009	15.5255	0	1417	35.9608	2.04646	13.6132	2.70443	0.378557
II_1553467_1550293	SPBC29B5.02c	-1.43942	-1.33224	82.1428	50.8186	30.2873	20.1826	0	3174	66.4807	22.1495	25.235	7.14509	0.379583
I_66219_69821	SPAC977.17	-1.28888	-1.45041	10.7567	21.311	4.40236	7.79811	0	3602	16.0339	7.46308	6.10024	2.40116	0.38046
I_3375516_3376823	SPAC8E11.08c	-1.56757	-1.30226	3.61155	6.33121	1.21845	2.56724	0	1307	4.97138	1.92309	1.89285	0.953738	0.380749
II_4480222_4478687	SPBPB2B2.09c	-1.14988	-1.55891	32.4621	45.0034	14.6295	15.2745	0	1535	38.7327	8.86806	14.952	0.456091	0.386029
I_3466357_3462672	SPAC3A11.04	-1.46845	-1.31241	2.65966	3.98036	0.961122	1.60269	3	3685	3.32001	0.93388	1.2819	0.453655	0.386115
I_174701_170489	SPAC13G6.01c	-1.50112	-1.25315	40.95	49.7679	14.4667	20.8792	0	4212	45.359	6.23515	17.673	4.5343	0.389625
I_1667671_1669666	SPAC343.12	-1.66727	-1.08357	158.552	146.348	49.9198	69.0561	0	1995	152.45	8.62927	59.488	13.5314	0.390212
II_2921150_2923544	SPBC1703.04	-1.22404	-1.45183	6.67006	10.1788	2.85534	3.72093	3	2394	8.42442	2.48104	3.28813	0.612067	0.39031
I_3841498_3843136	SPAC4H3.08	-1.0415	-1.58385	3.54029	5.48962	1.71996	1.83128	0	1638	4.51496	1.37839	1.77562	0.0787174	0.393275
III_122896_120540	SPCC330.07c	-1.55786	-1.14618	28.6639	27.5752	9.73583	12.459	0	2356	28.1195	0.769864	11.0974	1.92557	0.394652
III_1632591_1634460	SPCC663.17	-1.04533	-1.48345	1.86659	4.05624	0.904426	1.45064	4	1869	2.96141	1.54832	1.17754	0.386235	0.397626
II_3629876_3634113	SPBP8B7.32	-1.11535	-1.48758	23.7032	35.6119	10.9409	12.6995	1	4237	29.6575	8.42074	11.8202	1.24353	0.398557
II_3344152_3346442	SPBC11C11.01	-1.62483	-1.13238	13.3339	18.8686	4.32347	8.60715	6	2290	16.1012	3.91364	6.46531	3.02902	0.401542
I_5085486_5087031	SPAC1006.07	-1.05961	-1.53395	2008.93	2694.65	963.806	930.543	0	1545	2351.79	484.88	947.175	23.52	0.402746
I_5385561_5383705	SPAC3G6.03c	-1.4278	-1.2337	13.6515	19.5715	5.07424	8.32226	3	1856	16.6115	4.18601	6.69825	2.2967	0.40323
I_3375005_3372749	SPAC8E11.10	-1.36757	-1.23325	421.988	306.039	163.539	130.176	0	2256	364.014	81.9889	146.857	23.591	0.403439
I_114445_112514	SPAC11D3.04c	-1.69806	-1.00196	28.0373	29.2558	8.64108	14.6081	1	1931	28.6466	0.861613	11.6246	4.21929	0.405793
II_3538070_3537178	SPBC1105.16c	-1.43478	-1.19579	17.316	23.3706	6.40526	10.2024	0	892	20.3433	4.28127	8.30384	2.68499	0.408185
II_4045476_4041439	SPBC215.08c	-1.23751	-1.32351	389.937	435.043	165.374	173.826	0	4037	412.49	31.8946	169.6	5.97631	0.411162
I_3907056_3900130	SPAC926.09c	-1.14825	-1.42793	181.758	183.02	82.0046	68.0218	0	6926	182.389	0.891871	75.0132	9.88733	0.411281
I_3280232_3278837	SPAC6G9.16c	-1.56388	-1.06464	12.45	16.082	4.2111	7.68864	3	1395	14.266	2.56816	5.94987	2.45899	0.417066
I_649393_648301	SPAC1D4.06c	-1.08707	-1.38887	20.5202	30.4489	9.65922	11.6273	2	1092	25.4846	7.02063	10.6433	1.39166	0.417636
III_1650366_1653177	SPCC663.10	-1.18329	-1.25996	58.2012	72.1521	25.6286	30.1275	0	2811	65.1766	9.86478	27.878	3.18115	0.427731
III_2220401_2217816	SPCC1919.06c	-1.5098	-1.03006	3.99034	5.90456	1.40125	2.8914	4	2585	4.94745	1.35356	2.14632	1.0537	0.433825
II_1410028_1406917	SPBC17A3.04c	-1.07929	-1.29126	116.559	127.036	55.1628	51.9063	2	3111	121.798	7.40818	53.5345	2.30273	0.439537
III_1207623_1211442	SPCC550.11	-1.1358	-1.22425	91.0875	109.66	41.4523	46.9367	1	3819	100.374	13.1328	44.1945	3.87806	0.440299
I_187701_190031	SPAC13G6.08	-1.38588	-1.04913	1.80563	2.72907	0.690935	1.31885	0	2330	2.26735	0.65297	1.00489	0.444001	0.443201
III_2064172_2066664	SPCC1739.15	-1.07362	-1.22646	1.35835	1.81002	0.645386	0.77354	5	2492	1.58419	0.31938	0.709463	0.090619	0.44784
III_966014_959199	SPCC1742.01	-1.22376	-1.0088	13.351	8.63113	5.71643	4.28931	0	6815	10.991	3.33742	5.00287	1.00913	0.455177
II_2902818_2906068	SPBP4H10.15	-1.25239	-1.02886	319.864	343.889	134.264	168.539	1	3250	331.876	16.988	151.401	24.2358	0.456198
II_1817454_1819848	SPBC9B6.03	-1.15041	-1.04819	14.1047	12.0264	6.35413	5.81565	0	2394	13.0655	1.46958	6.08489	0.380762	0.465721
II_625197_624426	SPBC839.14c	-1.11031	-1.04487	11.6808	11.8254	5.41048	5.73163	1	771	11.7531	0.102215	5.57105	0.227085	0.474008
									2507.98
htb1 DMSO
	Systematic name	logratio1	logratio2	valueWT1	valueWT2	valueMut1	valueMut2	#introns	gene.length	AVERAGE WT	STDEV WT	AVERAGE MUT	STDEV MUT	FOLD CHANGE
II_121286_117892	SPBC359.04c	-4.32193	-4.32193	7.10851	8.50681	0.0998631	0.117842	2	3394	7.80766	0.988749	0.108853	0.0127132	0.0139418
II_80899_83357	SPBPB10D8.01	-4.32193	-4.32193	55.1026	72.8782	1.24343	1.43457	0	2458	63.9904	12.5692	1.339	0.135162	0.020925
II_85631_83229	SPBPB10D8.02c	-4.32193	-4.32193	19.6675	22.8583	0.581059	0.574919	0	2402	21.2629	2.25624	0.577989	0.00434133	0.0271829
I_76721_74452	SPAPJ695.02	-4.32193	-4.32193	8.76607	10.3069	0.299079	0.304152	0	2269	9.53649	1.08955	0.301616	0.0035872	0.0316275
I_32345_31140	SPAC977.18	-4.32193	-3.29375	1.98547	1.17781	0.0307068	0.120104	2	1205	1.58164	0.571104	0.0754056	0.0632137	0.0476756
I_5541502_5540032	SPAC186.05c	-3.75101	-4.1067	97.8199	118.021	7.26542	6.85049	0	1470	107.921	14.2845	7.05795	0.293402	0.0653995
II_107583_109353	SPBC359.02	-3.67241	-4.1407	9.10479	11.6235	0.714112	0.658962	0	1770	10.3641	1.78099	0.686537	0.0389967	0.0662415
II_47056_49071	SPBPB8B6.03	-4.32193	-2.92225	1.25545	1.22836	0.0370935	0.162047	0	2015	1.2419	0.0191548	0.0995702	0.0883554	0.0801756
II_308160_310467	SPBC1773.12	-3.56323	-3.65586	2.64665	3.88738	0.223903	0.308413	0	2307	3.26702	0.877328	0.266158	0.0597581	0.0814682
II_75073_77625	SPBPB21E7.09	-3.24214	-3.23555	9.65269	11.4014	1.02016	1.21048	0	2552	10.527	1.2365	1.11532	0.134581	0.105948
II_70156_71310	SPBPB21E7.07	-3.04739	-3.30579	189.143	233.812	22.8788	23.6443	0	1154	211.478	31.5859	23.2615	0.541231	0.109995
I_164570_166335	SPAC5H10.11	-3.24435	-2.53457	2.63431	2.62591	0.277984	0.453209	0	1765	2.63011	0.00594311	0.365597	0.123902	0.139004
I_5542290_5543031	SPAC186.06	-2.91023	-2.70171	9.36943	8.85697	1.24637	1.36141	0	741	9.1132	0.362367	1.30389	0.0813429	0.143077
II_59704_58136	SPBPB21E7.01c	-2.59863	-2.95895	13.1186	13.6996	2.16583	1.76188	0	1568	13.4091	0.410792	1.96385	0.285634	0.146456
I_667815_669742	SPAC1D4.13	-2.46242	-2.61906	64.6569	73.0267	11.7315	11.8868	0	1927	68.8418	5.91833	11.8091	0.109849	0.17154
II_51220_47369	SPBPB8B6.04c	-2.04972	-3.09018	2.27149	2.73219	0.548636	0.32083	2	3851	2.50184	0.325766	0.434733	0.161083	0.173765
II_4475953_4476674	SPBPB2B2.08	-2.66251	-2.31523	8.94188	10.3394	1.41232	2.0775	0	721	9.64063	0.98818	1.74491	0.47035	0.180996
II_310402_312518	SPBC1773.13	-1.95312	-2.9693	11.1194	15.6103	2.87165	1.99325	0	2116	13.3648	3.17556	2.43245	0.621121	0.182004
I_99871_101431	SPAC1F8.06	-2.47723	-2.26428	28.2956	26.9635	5.08156	5.61254	0	1560	27.6295	0.941888	5.34705	0.375456	0.193527
III_2368636_2367804	SPCC70.08c	-2.24106	-2.44143	95.5728	103.19	20.2166	18.9973	1	832	99.3813	5.38599	19.607	0.862163	0.19729
I_5539516_5538480	SPAC186.04c	-1.87255	-2.64426	3.46578	3.94513	0.946472	0.631044	0	1036	3.70546	0.338955	0.788758	0.223041	0.212864
I_5527462_5528959	SPAC186.01	-2.02249	-2.29298	3.68549	4.40176	0.907122	0.898194	0	1497	4.04362	0.506474	0.902658	0.00631307	0.22323
I_2563655_2566870	SPAC4A8.10	-2.0576	-2.18561	29.8593	31.7438	7.17269	6.9779	2	3215	30.8015	1.33249	7.07529	0.137736	0.229706
II_3607199_3609330	SPBC16D10.06	-2.05578	-2.05828	243.82	252.965	58.6432	60.7374	0	2131	248.392	6.46639	59.6903	1.48077	0.240306
II_2961154_2960367	SPBC2A9.14	-1.98455	-2.11793	53.7085	64.0754	13.5717	14.7615	1	787	58.892	7.33047	14.1666	0.841322	0.240552
I_4961033_4958698	SPAC1B3.16c	-1.94102	-2.13262	229.077	269.403	59.6591	61.4355	0	2335	249.24	28.5145	60.5473	1.25613	0.242927
I_62961_63862	SPAC977.15	-2.1553	-1.91325	20.3392	20.0371	4.56587	5.31972	0	901	20.1882	0.21358	4.94279	0.533052	0.244836
II_104609_107221	SPBC359.01	-2.10563	-1.95386	29.2272	32.0324	6.79091	8.26836	0	2612	30.6298	1.98359	7.52964	1.04471	0.245827
III_1421212_1419131	SPCC622.12c	-1.8472	-2.22985	366.771	355.914	101.937	75.874	0	2081	361.343	7.67681	88.9056	18.4295	0.246043
III_1514795_1515142	SPCC584.12	-2.14313	-1.9001	1.09276	1.51835	0.247389	0.406805	0	347	1.30556	0.30094	0.327097	0.112724	0.250542
II_451091_449440	SPBC428.05c	-1.91205	-2.01894	472.303	473.105	125.498	116.734	0	1651	472.704	0.566893	121.116	6.19691	0.256219
II_355980_358079	SPBC1271.08c	-2.09394	-1.82402	59.0301	60.781	13.8272	17.1665	0	2099	59.9055	1.23808	15.4969	2.36121	0.258688
I_3686831_3685633	SPAC15A10.05c	-1.69567	-2.15084	5.91888	6.19997	1.82723	1.39612	3	1198	6.05942	0.198763	1.61167	0.304842	0.265978
I_5387884_5389677	SPAC3G6.05	-1.67798	-1.92997	53.7195	57.7383	16.7884	15.1526	3	1793	55.7289	2.84166	15.9705	1.15671	0.286575
II_315526_317629	SPBC1773.15	-1.78436	-1.79294	16.815	17.3132	4.88148	4.99631	0	2103	17.0641	0.352258	4.93889	0.0812005	0.289432
I_3743492_3739076	SPAP7G5.04c	-1.65799	-1.88855	249.532	268.831	79.072	72.6054	0	4416	259.181	13.6461	75.8387	4.57254	0.292609
II_4457661_4459842	SPBPB2B2.01	-1.77418	-1.75788	37.4672	39.9736	10.9539	11.8195	0	2181	38.7204	1.77234	11.3867	0.612054	0.294075
I_1376587_1377072	SPAC57A10.06	-1.18268	-2.50088	7.30826	8.04589	3.21953	1.42146	1	485	7.67707	0.521584	2.32049	1.27142	0.302263
I_585355_587495	SPAC13A11.06	-1.45084	-1.97351	8.42668	9.62683	3.08255	2.4513	0	2140	9.02676	0.848637	2.76692	0.446363	0.306525
III_2271671_2270044	SPCC1840.07c	-1.69071	-1.70295	57.9586	63.7332	17.9541	19.5761	0	1627	60.8459	4.08327	18.7651	1.14695	0.308404
II_122657_127461	SPBC359.05	-1.57388	-1.79952	13.4424	15.6495	4.51538	4.49562	0	4804	14.546	1.56062	4.5055	0.0139698	0.309742
II_2951071_2952556	SPBC2A9.03	-1.46729	-1.90172	10.7519	12.6255	3.88854	3.37888	1	1485	11.6887	1.32484	3.63371	0.360383	0.310875
I_3590440_3595067	SPAC17G6.03	-1.63895	-1.7156	12.1937	13.1169	3.91528	3.99379	0	4627	12.6553	0.652785	3.95454	0.055515	0.31248
I_50946_53858	SPAC977.10	-1.52788	-1.73778	54.4844	63.9463	18.8945	19.1731	1	2912	59.2153	6.6906	19.0338	0.197019	0.321434
II_4433501_4432247	SPBC8E4.04	-1.64135	-1.58242	135.548	127.711	43.4507	42.6454	0	1254	131.63	5.54169	43.048	0.569463	0.327039
II_4001584_4000467	SPBC3B9.07c	-1.75207	-1.44028	206.965	221.152	61.4427	81.4936	2	1117	214.058	10.0314	71.4681	14.1781	0.333872
III_2076393_2079003	SPCPB1C11.03	-1.46061	-1.68159	31.5602	39.9948	11.4671	12.4679	1	2610	35.7775	5.96412	11.9675	0.707662	0.334498
III_2432505_2433520	SPCC569.02c	-1.93192	-1.27169	2.2673	2.22333	0.594214	0.920846	0	1015	2.24532	0.0310893	0.75753	0.230963	0.337382
I_2785086_2783547	SPAC1805.06c	-1.56924	-1.49585	136.5	139.401	45.9984	49.4274	0	1539	137.95	2.05142	47.7129	2.42465	0.345871
I_4437145_4434478	SPAC9E9.02	-1.70074	-1.37043	10.9159	10.24	3.35804	3.96057	0	2667	10.5779	0.477907	3.65931	0.426058	0.345938
II_338426_336351	SPBC1271.14	-1.58542	-1.46515	48.4747	45.2828	16.1531	16.4013	0	2075	46.8788	2.25701	16.2772	0.175529	0.347219
III_2431575_2429987	SPCC569.03	-1.44478	-1.58006	4.03032	4.79195	1.48053	1.60276	1	1588	4.41113	0.538551	1.54165	0.086426	0.34949
III_105535_107848	SPCC330.02	-1.57044	-1.45796	17.7369	19.6924	5.9721	7.16819	1	2313	18.7146	1.38273	6.57015	0.845765	0.35107
I_3815681_3817165	SPAC1F12.07	-1.40839	-1.60904	419.61	417.057	158.08	136.718	0	1484	418.334	1.80517	147.399	15.1056	0.352348
II_3635229_3636355	SPBP8B7.02	-1.86457	-1.24905	16.2341	18.7754	4.45795	7.89927	0	1126	17.5048	1.79702	6.17861	2.43339	0.352968
I_162756_164635	SPAC5H10.10	-1.36632	-1.60844	63.4387	71.5464	24.6066	23.4639	0	1879	67.4926	5.73304	24.0352	0.808026	0.356117
II_3443226_3445951	SPBC2G2.05	-1.42023	-1.53563	44.777	54.9685	16.731	18.9602	1	2725	49.8727	7.20651	17.8456	1.57625	0.357822
II_55582_54322	SPBPB8B6.05c	-1.06271	-1.90644	24.5404	31.3255	11.7483	8.35606	0	1260	27.933	4.79778	10.0522	2.3987	0.359868
I_66980_64559	SPAC977.16c	-1.48319	-1.42583	18.0868	19.2801	6.46956	7.17618	1	2421	18.6834	0.843816	6.82287	0.499652	0.365183
II_1037077_1038385	SPBC337.04	-1.44437	-1.44179	30.1985	33.1615	11.0965	12.2071	1	1308	31.68	2.09518	11.6518	0.785291	0.367797
II_325565_323944	SPBP26C9.02c	-1.47125	-1.37634	54.4298	47.4905	19.6312	18.2931	0	1621	50.9601	4.90683	18.9622	0.946178	0.372098
I_158279_156430	SPAC5H10.06c	-1.46823	-1.38824	172.354	187.86	62.2929	71.7682	0	1849	180.107	10.9644	67.0305	6.70005	0.372171
II_1678652_1676352	SPBC19C2.04c	-1.41614	-1.41676	21.0202	25.3918	7.87653	9.51056	0	2300	23.206	3.09116	8.69355	1.15543	0.374625
II_460831_464017	SPBC428.10	-1.28976	-1.54091	28.7879	30.6497	11.7748	10.5334	0	3186	29.7188	1.31647	11.1541	0.877829	0.375321
II_3974994_3974097	SPBC26H8.11c	-1.25559	-1.57345	733.744	781.09	307.308	262.448	0	897	757.417	33.4787	284.878	31.7203	0.376118
II_4129456_4126318	SPBC1861.01c	-1.31625	-1.49362	72.4492	76.9464	29.0941	27.3253	3	3138	74.6978	3.18	28.2097	1.25069	0.377651
I_2931763_2935115	SPAC2E1P3.04	-1.38955	-1.41577	56.813	49.7457	21.6846	18.6452	0	3352	53.2793	4.99735	20.1649	2.14918	0.378475
II_1229239_1228148	SPBC725.13c	-1.63031	-1.16906	74.1834	65.9111	23.9626	29.3114	0	1091	70.0472	5.84937	26.637	3.78218	0.380272
I_110455_109829	SPAC11D3.02c	-1.31036	-1.38952	453.53	530.548	182.872	202.506	0	626	492.039	54.4599	192.689	13.8829	0.391613
II_4094158_4096292	SPBC56F2.09c	-1.45875	-1.23171	257.205	217.417	93.5733	92.5791	0	2134	237.311	28.1341	93.0762	0.703059	0.392212
I_4515015_4510983	SPAC27D7.03c	-1.30327	-1.36289	6.4537	7.59844	2.61508	2.9543	0	4032	7.02607	0.809455	2.78469	0.239864	0.396337
II_2159853_2161291	SPBC1711.13	-1.24565	-1.41199	336.822	350.6	142.044	131.753	0	1438	343.711	9.74235	136.899	7.27683	0.398296
I_1863972_1864457	SPAPB1A10.16	-1.24071	-1.4212	142.01	134.443	60.0938	50.2009	1	485	138.226	5.35115	55.1474	6.99529	0.398964
II_1443883_1445931	SPBP22H7.06	-1.20857	-1.40657	33.8583	39.2524	14.6504	14.8063	4	2048	36.5553	3.81422	14.7283	0.110266	0.402905
III_1624612_1626267	SPCC777.15	-1.24863	-1.34963	25.9016	27.7145	10.9006	10.875	0	1655	26.8081	1.28192	10.8878	0.0181505	0.406138
I_3920119_3917636	SPAC323.07c	-1.1524	-1.43375	53.8563	63.3454	24.2286	23.4485	1	2483	58.6009	6.70986	23.8385	0.551606	0.406795
II_322998_321634	SPBC1773.17c	-1.46544	-1.12973	52.188	46.753	18.8985	21.3661	0	1364	49.4705	3.8431	20.1323	1.74485	0.406956
I_56373_57736	SPAC977.12	-1.05846	-1.52157	62.3362	77.3164	29.9304	26.9299	0	1363	69.8263	10.5926	28.4301	2.12164	0.407155
III_1412387_1413677	SPCC622.09	-1.13988	-1.43588	973.651	1046.33	441.841	386.747	0	1290	1009.99	51.3939	414.294	38.9579	0.410195
II_4130876_4133635	SPBC1861.02	-1.18144	-1.35614	71.7194	83.6974	31.6219	32.6945	0	2759	77.7084	8.46977	32.1582	0.758464	0.413832
III_2068977_2071707	SPCPB1C11.01	-1.24977	-1.29051	40.6957	39.4117	17.1132	16.1118	0	2730	40.0537	0.907927	16.6125	0.708089	0.414756
I_122187_124116	SPAC11D3.09	-1.1757	-1.34147	4.48746	4.68097	1.98647	1.8472	0	1929	4.58422	0.136828	1.91683	0.0984752	0.418138
II_174822_176135	SPBC1198.02	-1.18687	-1.30832	111.617	114.147	49.0282	46.0916	0	1313	112.882	1.78924	47.5599	2.07651	0.421325
II_331064_327424	SPBP26C9.03c	-1.18713	-1.28181	6.83049	7.552	2.99978	3.10597	0	3640	7.19124	0.510181	3.05287	0.0750885	0.424527
I_4254672_4255695	SPAC21E11.04	-1.10103	-1.3471	53.4698	68.1764	24.9268	26.7988	0	1023	60.8231	10.3991	25.8628	1.32377	0.425213
II_3209353_3211163	SPBC776.16	-1.13737	-1.29694	11.4215	14.3623	5.19209	5.84528	1	1810	12.8919	2.07944	5.51869	0.461876	0.428074
I_276723_278573	SPAC1F5.07c	-1.32269	-1.11622	26.3821	26.8841	10.5473	12.4016	0	1850	26.6331	0.354949	11.4744	1.31121	0.430834
II_113472_111007	SPBC359.03c	-1.07772	-1.33251	17.2211	20.4675	8.15898	8.12718	0	2465	18.8443	2.29551	8.14308	0.0224911	0.432124
III_252103_248211	SPCC794.04c	-1.17286	-1.24391	6.90877	6.72587	3.06433	2.83984	0	3892	6.81732	0.129329	2.95208	0.158743	0.433027
I_1905755_1911747	SPAC110.01	-1.15228	-1.25884	9.07514	9.35154	4.08303	3.90782	0	5992	9.21334	0.195441	3.99542	0.123892	0.433656
II_142262_145393	SPBC1683.04	-1.17575	-1.22682	25.263	29.1779	11.1828	12.4665	0	3131	27.2205	2.76823	11.8246	0.90772	0.434401
I_1296634_1295316	SPAC1565.04c	-1.17297	-1.21497	12.5259	15.4976	5.55531	6.67606	1	1318	14.0117	2.1013	6.11568	0.792495	0.436469
I_3040577_3039688	SPAC24C9.02c	-1.29896	-1.08647	49.62	54.296	20.1665	25.5686	1	889	51.958	3.30644	22.8676	3.81986	0.440117
I_158777_159472	SPAC5H10.07	-1.09547	-1.24276	4.85319	7.00355	2.27121	2.95945	0	695	5.92837	1.52053	2.61533	0.48666	0.441155
III_388386_386020	SPCC1682.08c	-1.35406	-1.00606	42.4932	38.9651	16.6229	19.4008	0	2366	40.7291	2.49479	18.0119	1.96428	0.442236
II_312809_314761	SPBC1773.14	-1.1067	-1.21339	27.8975	30.9258	12.9544	13.3369	0	1952	29.4116	2.14134	13.1456	0.270456	0.446953
II_147915_150574	SPBC1683.05	-1.0633	-1.25251	48.2587	52.3209	23.0936	21.96	0	2659	50.2898	2.87238	22.5268	0.801568	0.447939
I_1192210_1193756	SPAC4C5.01	-1.14843	-1.1668	13.4589	15.2102	6.07153	6.77473	5	1546	14.3345	1.23832	6.42313	0.497239	0.448088
II_2529641_2532214	SPBC365.16	-1.11474	-1.19116	54.2581	58.0396	25.055	25.4185	0	2573	56.1489	2.6739	25.2368	0.257039	0.449462
II_4435868_4434194	SPBC8E4.03	-1.15207	-1.15121	190.701	177.495	85.8116	79.9165	0	1674	184.098	9.3384	82.8641	4.16849	0.450109
I_4243446_4241812	SPAC1F7.09c	-1.0894	-1.20437	29.7215	27.7417	13.9678	12.0387	0	1634	28.7316	1.39991	13.0033	1.36404	0.452577
II_1126316_1127990	SPBC1709.14	-1.14977	-1.12527	6.90335	6.63335	3.11132	3.04084	4	1674	6.76835	0.190919	3.07608	0.0498425	0.45448
III_1672003_1672364	SPCC417.03	-1.05666	-1.26657	2.37086	1.46343	1.13977	0.608266	1	361	1.91714	0.641655	0.874021	0.375833	0.455897
III_277340_275261	SPCC794.12c	-1.23245	-1.01289	954.975	815.552	406.432	404.148	0	2079	885.264	98.587	405.29	1.61541	0.457818
III_1166304_1168277	SPCC4B3.05c	-1.10563	-1.12644	46.9516	43.4402	21.8184	19.8975	4	1973	45.1959	2.48296	20.858	1.35829	0.461501
I_141199_144768	SPAC11D3.17	-1.06088	-1.16313	9.09228	10.1694	4.3583	4.54109	1	3569	9.63085	0.761656	4.4497	0.129256	0.462025
III_2358570_2354974	SPCC70.12c	-1.13397	-1.0898	9.69034	10.9462	4.41551	5.14281	0	3596	10.3182	0.887995	4.77916	0.514282	0.463175
I_1957461_1961546	SPAC3H1.11	-1.11003	-1.10706	35.6676	39.1674	16.5242	18.1831	0	4085	37.4175	2.47476	17.3537	1.173	0.463784
I_123785_120321	SPAC11D3.08c	-1.01536	-1.19399	16.9559	18.6568	8.38819	8.15471	0	3464	17.8063	1.20269	8.27145	0.16509	0.464523
I_1696422_1697726	SPAC824.07	-1.19104	-1.00877	203.068	166.189	88.9414	82.5906	1	1304	184.628	26.0775	85.766	4.49065	0.464533
II_1126087_1124433	SPBC1709.13c	-1.04709	-1.15663	11.9671	14.072	5.79141	6.31211	0	1654	13.0195	1.48835	6.05176	0.368188	0.464821
II_2062413_2059635	SPBC29A3.13	-1.07195	-1.13161	10.7676	11.5074	5.1219	5.25206	0	2778	11.1375	0.523112	5.18698	0.0920408	0.46572
I_1823413_1821401	SPAC1002.13c	-1.14478	-1.06105	605.147	648.47	273.683	310.802	0	2012	626.809	30.6345	292.242	26.2469	0.466239
I_160945_159880	SPAC5H10.08c	-1.07689	-1.11765	63.4625	71.0133	30.0843	32.7261	0	1065	67.2379	5.33928	31.4052	1.86804	0.467076
II_1955636_1957371	SPBC16E9.18	-1.14554	-1.04109	79.8001	78.6956	36.0714	38.2429	0	1735	79.2478	0.781046	37.1572	1.53549	0.468873
III_1870438_1875842	SPCC1223.13	-1.07952	-1.07426	20.8402	22.7525	9.86132	10.8055	0	5404	21.7964	1.35219	10.3334	0.667646	0.474089
III_1991055_1988324	SPCC18.18c	-1.03723	-1.10613	163.78	158.124	79.8039	73.4548	1	2731	160.952	3.99951	76.6293	4.48945	0.4761
I_453603_450860	SPAC23E2.03c	-1.02462	-1.11165	9.01347	8.70725	4.43049	4.0294	0	2743	8.86036	0.216528	4.22994	0.283614	0.477401
I_5486451_5482879	SPAC922.05c	-1.0165	-1.09794	8.44316	9.97901	4.17357	4.66202	0	3572	9.21109	1.08601	4.41779	0.345392	0.479617
II_132353_136275	SPBC1683.01	-1.01529	-1.10107	82.4725	87.4878	40.8017	40.7844	0	3922	84.9802	3.54635	40.793	0.0122188	0.48003
									2106.95
htb1 3MB
	Systematic name	logratio1	logratio2	valueWT1	valueWT2	valueMut1	valueMut2	#introns	gene.length	AVERAGE WT	STDEV WT	AVERAGE MUT	STDEV MUT	FOLD CHANGE
II_80899_83357	SPBPB10D8.01	-4.32193	-4.32193	18.8735	50.053	0.568852	0.950897	0	2458	34.4632	22.0473	0.759875	0.270146	0.0220488
II_121286_117892	SPBC359.04c	-4.32193	-4.32193	3.55299	4.21943	0.0603816	0.129922	2	3394	3.88621	0.471243	0.0951516	0.0491722	0.0244844
II_85631_83229	SPBPB10D8.02c	-4.32193	-4.32193	3.73886	9.11898	0.153842	0.275882	0	2402	6.42892	3.80432	0.214862	0.0862956	0.0334212
I_76721_74452	SPAPJ695.02	-2.44192	-4.32193	1.67323	8.30153	0.30794	0.305974	0	2269	4.98738	4.68691	0.306957	0.00139026	0.0615467
I_5541502_5540032	SPAC186.05c	-3.26725	-4.15431	66.2945	111.327	6.88551	6.25216	0	1470	88.8108	31.8428	6.56883	0.447848	0.0739644
II_308160_310467	SPBC1773.12	-2.44549	-3.86123	1.64785	4.48653	0.302518	0.308719	0	2307	3.06719	2.00725	0.305619	0.00438483	0.0996412
I_32034_33012	SPAC977.02	-3.38802	-3.17924	1.46821	1.16444	0.140247	0.12855	0	978	1.31632	0.214803	0.134398	0.0082712	0.102101
II_75073_77625	SPBPB21E7.09	-2.63966	-2.60504	6.22792	12.2725	0.999371	2.01715	0	2552	9.25022	4.27417	1.50826	0.719679	0.163051
I_99871_101431	SPAC1F8.06	-2.90612	-2.11442	48.4501	29.8825	6.46344	6.90102	0	1560	39.1663	13.1292	6.68223	0.309415	0.170612
III_1672003_1672364	SPCC417.03	-2.29168	-2.70693	2.06824	2.91237	0.422413	0.446046	1	361	2.49031	0.596893	0.434229	0.0167108	0.174368
I_5527462_5528959	SPAC186.01	-2.54939	-2.4181	7.88125	7.7787	1.34634	1.45542	0	1497	7.82997	0.0725151	1.40088	0.0771318	0.178912
II_70156_71310	SPBPB21E7.07	-2.39641	-2.54376	210.289	258.736	39.9417	44.3719	0	1154	234.512	34.2573	42.1568	3.13266	0.179764
II_4475953_4476674	SPBPB2B2.08	-1.5395	-3.47348	4.80793	8.74924	1.65395	0.787676	0	721	6.77858	2.78693	1.22081	0.612547	0.180098
II_51220_47369	SPBPB8B6.04c	-2.06211	-2.67784	1.91869	2.04582	0.45946	0.31971	2	3851	1.98225	0.0898959	0.389585	0.0988183	0.196537
I_32345_31140	SPAC977.18	-2.11617	-2.44952	2.80997	6.29138	0.648143	1.15178	2	1205	4.55068	2.46173	0.89996	0.356122	0.197764
I_5542290_5543031	SPAC186.06	-2.95753	-1.87314	8.06898	7.42469	1.03875	2.02678	0	741	7.74683	0.455577	1.53277	0.69864	0.197857
II_310402_312518	SPBC1773.13	-2.0025	-2.394	5.89291	14.9069	1.47068	2.8361	0	2116	10.3999	6.37383	2.15339	0.965501	0.207059
III_2368636_2367804	SPCC70.08c	-2.65695	-1.94201	110.446	106.278	17.5117	27.6594	1	832	108.362	2.94719	22.5856	7.17547	0.208426
III_1421212_1419131	SPCC622.12c	-2.04402	-2.4107	368.577	380.817	89.3749	71.6179	0	2081	374.697	8.65515	80.4964	12.5561	0.214831
II_104609_107221	SPBC359.01	-1.67278	-2.50215	14.2635	29.388	4.47371	5.18738	0	2612	21.8257	10.6946	4.83055	0.504636	0.221323
I_667815_669742	SPAC1D4.13	-1.70704	-2.30244	29.5602	66.7858	9.05393	13.5389	0	1927	48.173	26.3224	11.2964	3.17132	0.234496
II_3443226_3445951	SPBC2G2.05	-2.06773	-2.07551	33.2013	40.3541	7.91968	9.57408	1	2725	36.7777	5.0578	8.74688	1.16984	0.237831
II_451091_449440	SPBC428.05c	-2.20939	-1.91728	529.521	475.549	114.496	125.903	0	1651	502.535	38.1639	120.199	8.06612	0.239186
I_4961033_4958698	SPAC1B3.16c	-2.23998	-1.78034	215.422	186.378	45.6027	54.2575	0	2335	200.9	20.5374	49.9301	6.11985	0.248532
I_3743492_3739076	SPAP7G5.04c	-1.92574	-2.03475	243.1	299.331	63.9854	73.0516	0	4416	271.216	39.761	68.5185	6.41072	0.252635
I_158279_156430	SPAC5H10.06c	-2.09017	-1.82773	179.308	190.581	42.111	53.688	0	1849	184.944	7.97161	47.8995	8.18618	0.258994
I_50946_53858	SPAC977.10	-1.34549	-2.19127	24.1226	50.6756	9.49274	11.0958	1	2912	37.3991	18.7758	10.2943	1.13355	0.275255
II_315526_317629	SPBC1773.15	-1.96576	-1.7591	12.1525	17.4363	3.11108	5.15126	0	2103	14.7944	3.73626	4.13117	1.44263	0.279239
II_107583_109353	SPBC359.02	-2.03626	-1.73982	1.33313	5.61877	0.325012	1.6823	0	1770	3.47595	3.0304	1.00366	0.959751	0.288743
I_56373_57736	SPAC977.12	-1.56965	-1.89006	38.3067	60.82	12.9052	16.409	0	1363	49.5634	15.9193	14.6571	2.47756	0.295724
III_2076393_2079003	SPCPB1C11.03	-1.73395	-1.77662	29.808	33.1703	8.96108	9.68128	1	2610	31.4892	2.37751	9.32118	0.509259	0.296013
I_62961_63862	SPAC977.15	-2.11221	-1.51466	7.49938	14.8244	1.73455	5.18824	0	901	11.1619	5.1796	3.4614	2.44213	0.310108
I_4254672_4255695	SPAC21E11.04	-1.82212	-1.56671	60.297	75.0375	17.0523	25.3309	0	1023	67.6673	10.4231	21.1916	5.85383	0.313173
I_162756_164635	SPAC5H10.10	-1.49325	-1.78488	58.8196	93.914	20.8935	27.2539	0	1879	76.3668	24.8155	24.0737	4.49753	0.315238
I_5539516_5538480	SPAC186.04c	-1.95821	-1.46524	1.38602	1.76611	0.356688	0.639643	0	1036	1.57606	0.268766	0.498165	0.200079	0.316082
I_122187_124116	SPAC11D3.09	-1.70772	-1.4953	4.14652	2.95435	1.26943	1.04793	0	1929	3.55044	0.842992	1.15868	0.156627	0.326348
II_3635229_3636355	SPBP8B7.02	-1.85821	-1.44899	16.6343	21.8923	4.58805	8.01868	0	1126	19.2633	3.71796	6.30336	2.42582	0.327221
III_2271671_2270044	SPCC1840.07c	-1.43917	-1.7199	46.839	74.1051	17.2732	22.496	0	1627	60.472	19.2801	19.8846	3.69308	0.328824
II_4094158_4096292	SPBC56F2.09c	-1.76171	-1.4596	230.208	230.178	67.888	83.6912	0	2134	230.193	0.0212714	75.7896	11.1745	0.329244
II_55582_54322	SPBPB8B6.05c	-1.1523	-1.92615	13.3375	22.483	6.00065	5.91596	0	1260	17.9103	6.46682	5.9583	0.0598865	0.332675
III_122896_120540	SPCC330.07c	-1.8668	-1.3445	28.6639	27.5752	7.85907	10.8588	0	2356	28.1195	0.769864	9.35895	2.12114	0.332827
II_322998_321634	SPBC1773.17c	-1.70072	-1.4466	43.3401	51.1882	13.3328	18.7802	0	1364	47.2641	5.5494	16.0565	3.85188	0.339719
I_3815681_3817165	SPAC1F12.07	-1.48133	-1.43762	467.238	481.747	167.345	177.849	0	1484	474.493	10.2592	172.597	7.4275	0.363751
I_3590440_3595067	SPAC17G6.03	-1.3281	-1.52313	6.82103	12.6809	2.71676	4.41205	0	4627	9.75095	4.14354	3.5644	1.19875	0.365544
II_338426_336351	SPBC1271.14	-1.6729	-1.25877	47.9797	48.5432	15.0475	20.2862	0	2075	48.2615	0.398429	17.6668	3.70429	0.366065
II_963780_961007	SPBP35G2.16c	-1.07154	-1.71862	105.598	173.831	50.2444	52.8164	0	2773	139.714	48.2479	51.5304	1.8187	0.368827
III_568197_565688	SPCC1672.03c	-1.75556	-1.05479	93.1874	64.8831	27.5982	31.2327	0	2509	79.0353	20.0142	29.4155	2.56998	0.372181
I_2327767_2330289	SPAC6C3.04	-1.539	-1.33415	206.007	239.202	70.8918	94.8739	1	2522	222.605	23.473	82.8828	16.958	0.372332
II_122657_127461	SPBC359.05	-1.32721	-1.49081	8.98374	13.7292	3.58036	4.88505	0	4804	11.3565	3.35558	4.23271	0.92256	0.372712
III_105535_107848	SPCC330.02	-1.38828	-1.44847	12.7131	18.5969	4.85669	6.8141	1	2313	15.655	4.16046	5.83539	1.3841	0.372749
I_110455_109829	SPAC11D3.02c	-1.43929	-1.39607	427.336	552.437	157.58	209.906	0	626	489.887	88.4599	183.743	37.0004	0.375072
III_472362_470073	SPCC364.07	-1.24569	-1.54761	344.521	383.218	145.287	131.09	0	2289	363.869	27.3633	138.188	10.0389	0.379774
II_1678652_1676352	SPBC19C2.04c	-1.30368	-1.44228	23.5396	30.6817	9.5357	11.2904	0	2300	27.1106	5.05023	10.4131	1.24078	0.384095
I_2785086_2783547	SPAC1805.06c	-1.08684	-1.58133	86.6633	142.258	40.8003	47.539	0	1539	114.461	39.3113	44.1696	4.76495	0.385894
II_2529641_2532214	SPBC365.16	-1.48667	-1.22298	59.7768	48.0221	21.3304	20.5725	0	2573	53.8994	8.31182	20.9515	0.535903	0.388714
I_3686831_3685633	SPAC15A10.05c	-1.22813	-1.45717	5.95432	6.94944	2.54172	2.53103	3	1198	6.45188	0.703653	2.53638	0.00755712	0.393122
II_3442784_3442121	SPBC2G2.04c	-1.64689	-1.02984	1229.27	945.222	392.541	462.936	0	663	1087.25	200.852	427.738	49.7764	0.393415
II_4001584_4000467	SPBC3B9.07c	-1.1191	-1.47558	125.478	209.347	57.7675	75.279	2	1117	167.413	59.3043	66.5232	12.3824	0.397361
III_2358570_2354974	SPCC70.12c	-1.6186	-1.05236	11.843	10.7418	3.85668	5.17946	0	3596	11.2924	0.778647	4.51807	0.935349	0.400099
I_2563655_2566870	SPAC4A8.10	-1.04785	-1.51333	18.1331	26.5584	8.77075	9.30344	2	3215	22.3457	5.95758	9.03709	0.37667	0.404422
I_2931763_2935115	SPAC2E1P3.04	-1.08587	-1.4945	62.1342	80.7104	29.272	28.6444	0	3352	71.4223	13.1354	28.9582	0.443776	0.40545
II_3622580_3628658	SPBC317.01	-1.1224	-1.55932	8.88734	6.9222	4.08221	2.34878	0	6078	7.90477	1.38957	3.2155	1.22572	0.406779
II_2159853_2161291	SPBC1711.13	-1.36056	-1.23869	307.351	347.682	119.692	147.333	0	1438	327.516	28.5185	133.513	19.545	0.407652
I_1243849_1245837	SPAC56E4.03	-1.24926	-1.30071	358.877	485.351	150.967	197.017	0	1988	422.114	89.4306	173.992	32.5624	0.412192
I_5387884_5389677	SPAC3G6.05	-1.20389	-1.34403	34.0305	39.3618	14.7727	15.5054	3	1793	36.6961	3.76976	15.139	0.518082	0.412552
II_4045476_4041439	SPBC215.08c	-1.50487	-1.08563	389.937	435.043	137.399	204.987	0	4037	412.49	31.8946	171.193	47.7918	0.415023
III_388386_386020	SPCC1682.08c	-1.25533	-1.22935	45.976	43.7687	19.2593	18.6677	0	2366	44.8723	1.5608	18.9635	0.418273	0.42261
II_465475_467247	SPBC428.11	-1.27153	-1.17703	120.328	79.4662	49.8423	35.1449	0	1772	99.8972	28.8937	42.4936	10.3927	0.425373
I_934021_932425	SPAC1687.16c	-1.15089	-1.29184	152.135	182.123	68.5139	74.3845	0	1596	167.129	21.2047	71.4492	4.15108	0.427508
I_5485096_5486287	SPAC922.06	-1.40531	-1.07397	28.2002	32.8359	10.6467	15.5973	0	1191	30.5181	3.2779	13.122	3.50066	0.429975
II_92863_91376	SPBPB10D8.04c	-1.03133	-1.40522	1.94076	2.16098	0.949533	0.8159	0	1487	2.05087	0.155716	0.882716	0.0944927	0.430411
II_2075370_2077178	SPBC18E5.01	-1.20087	-1.2277	103.347	131.414	44.9572	56.1133	0	1808	117.38	19.8465	50.5353	7.88856	0.430526
II_1229239_1228148	SPBC725.13c	-1.19253	-1.23076	40.829	63.2737	17.8642	26.9605	0	1091	52.0514	15.8708	22.4123	6.43204	0.430581
I_141199_144768	SPAC11D3.17	-1.11732	-1.28117	6.22609	9.31693	2.86991	3.83356	1	3569	7.77151	2.18556	3.35174	0.681397	0.431285
II_113472_111007	SPBC359.03c	-1.06971	-1.22219	14.3646	12.9095	6.8435	5.53341	0	2465	13.637	1.02895	6.18845	0.926377	0.453798
I_2273765_2275516	SPAC4G9.10	-1.26976	-1.00356	59.1731	67.6691	24.5409	33.7512	0	1751	63.4211	6.00758	29.146	6.51271	0.459564
I_5442552_5439647	SPAC29B12.14c	-1.0182	-1.15027	41.1355	63.7611	20.3099	28.727	0	2905	52.4483	15.9987	24.5184	5.95173	0.467478
I_160945_159880	SPAC5H10.08c	-1.0517	-1.1108	58.9471	76.1904	28.4361	35.279	0	1065	67.5687	12.1928	31.8575	4.83868	0.471483
I_1192210_1193756	SPAC4C5.01	-1.01277	-1.13258	15.067	14.564	7.46711	6.64264	5	1546	14.8155	0.355668	7.05487	0.582984	0.476182
III_2068977_2071707	SPCPB1C11.01	-1.02651	-1.02174	29.5328	25.6522	14.4975	12.6343	0	2730	27.5925	2.74396	13.5659	1.31751	0.491653
									2088.85
cdk9ashtb1 DMSO
	Systematic name	logratio1	logratio2	valueWT1	valueWT2	valueMut1	valueMut2	#introns	gene.length	AVERAGE WT	STDEV WT	AVERAGE MUT	STDEV MUT	FOLD CHANGE
II_121286_117892	SPBC359.04c	-4.32193	-4.32193	7.10851	8.50681	0.134274	0.0922425	2	3394	7.80766	0.988749	0.113258	0.0297208	0.014506
II_80899_83357	SPBPB10D8.01	-4.32193	-4.32193	55.1026	72.8782	1.11373	0.749814	0	2458	63.9904	12.5692	0.931773	0.257329	0.0145611
II_85631_83229	SPBPB10D8.02c	-4.32193	-4.32193	19.6675	22.8583	0.461148	0.326325	0	2402	21.2629	2.25624	0.393736	0.0953342	0.0185175
I_76721_74452	SPAPJ695.02	-4.32193	-4.32193	8.76607	10.3069	0.301414	0.44919	0	2269	9.53649	1.08955	0.375302	0.104493	0.0393543
II_47056_49071	SPBPB8B6.03	-4.32193	-3.65748	1.25545	1.22836	0.0466291	0.097345	0	2015	1.2419	0.0191548	0.0719871	0.0358616	0.0579652
I_5541502_5540032	SPAC186.05c	-3.86389	-4.04505	97.8199	118.021	6.71865	7.14953	0	1470	107.921	14.2845	6.93409	0.30468	0.0642518
I_32345_31140	SPAC977.18	-4.2047	-3.60154	1.98547	1.17781	0.107677	0.0970298	2	1205	1.58164	0.571104	0.102353	0.00752877	0.0647134
II_75073_77625	SPBPB21E7.09	-3.45354	-3.68059	9.65269	11.4014	0.881109	0.889181	0	2552	10.527	1.2365	0.885145	0.00570767	0.0840831
II_107583_109353	SPBC359.02	-3.2776	-3.66881	9.10479	11.6235	0.93889	0.913934	0	1770	10.3641	1.78099	0.926412	0.0176464	0.0893862
II_70156_71310	SPBPB21E7.07	-3.52663	-3.4412	189.143	233.812	16.4123	21.5261	0	1154	211.478	31.5859	18.9692	3.61598	0.0896982
II_4475953_4476674	SPBPB2B2.08	-3.04396	-3.04771	8.94188	10.3394	1.08419	1.25038	0	721	9.64063	0.98818	1.16728	0.117512	0.12108
II_51220_47369	SPBPB8B6.04c	-2.54502	-3.36784	2.27149	2.73219	0.38921	0.264662	2	3851	2.50184	0.325766	0.326936	0.0880688	0.130678
III_1514795_1515142	SPCC584.12	-1.66561	-4.32193	1.09276	1.51835	0.34445	0.00443353	0	347	1.30556	0.30094	0.174442	0.240428	0.133615
II_308160_310467	SPBC1773.12	-2.6913	-2.79318	2.64665	3.88738	0.409765	0.560825	0	2307	3.26702	0.877328	0.485295	0.106815	0.148544
I_164570_166335	SPAC5H10.11	-2.34985	-2.35591	2.63431	2.62591	0.516766	0.512956	0	1765	2.63011	0.00594311	0.514861	0.00269358	0.195756
I_99871_101431	SPAC1F8.06	-2.21013	-2.38442	28.2956	26.9635	6.11511	5.16411	0	1560	27.6295	0.941888	5.63961	0.67246	0.204115
III_2368636_2367804	SPCC70.08c	-2.22481	-2.29057	95.5728	103.19	20.4457	21.0915	1	832	99.3813	5.38599	20.7686	0.456685	0.208979
I_5542290_5543031	SPAC186.06	-2.52057	-1.95868	9.36943	8.85697	1.63285	2.27858	0	741	9.1132	0.362367	1.95572	0.456601	0.214603
I_62961_63862	SPAC977.15	-2.30373	-2.05168	20.3392	20.0371	4.11947	4.833	0	901	20.1882	0.21358	4.47624	0.504543	0.221726
II_355980_358079	SPBC1271.08c	-2.05143	-2.2684	59.0301	60.781	14.2407	12.6157	0	2099	59.9055	1.23808	13.4282	1.14909	0.224156
II_104609_107221	SPBC359.01	-1.98165	-2.22252	29.2272	32.0324	7.40034	6.86346	0	2612	30.6298	1.98359	7.1319	0.379631	0.232842
II_59704_58136	SPBPB21E7.01c	-1.82599	-2.35568	13.1186	13.6996	3.70008	2.67656	0	1568	13.4091	0.410792	3.18832	0.723735	0.237772
II_3607199_3609330	SPBC16D10.06	-2.20773	-1.93739	243.82	252.965	52.7809	66.0461	0	2131	248.392	6.46639	59.4135	9.37993	0.239192
I_5527462_5528959	SPAC186.01	-2.11835	-1.96644	3.68549	4.40176	0.848807	1.12633	0	1497	4.04362	0.506474	0.987571	0.196242	0.244229
II_2961154_2960367	SPBC2A9.14	-1.99249	-2.06382	53.7085	64.0754	13.4972	15.3257	1	787	58.892	7.33047	14.4115	1.29292	0.24471
I_585355_587495	SPAC13A11.06	-1.92884	-2.08786	8.42668	9.62683	2.21319	2.26452	0	2140	9.02676	0.848637	2.23885	0.0362927	0.248024
I_2563655_2566870	SPAC4A8.10	-1.88619	-2.1115	29.8593	31.7438	8.07756	7.34572	2	3215	30.8015	1.33249	7.71164	0.51749	0.250365
II_310402_312518	SPBC1773.13	-1.7541	-2.16578	11.1194	15.6103	3.29642	3.47892	0	2116	13.3648	3.17556	3.38767	0.129048	0.253477
I_667815_669742	SPAC1D4.13	-1.96282	-1.98209	64.6569	73.0267	16.5862	18.4848	0	1927	68.8418	5.91833	17.5355	1.3425	0.254721
III_1672003_1672364	SPCC417.03	-2.8713	-1.16165	2.37086	1.46343	0.32401	0.654154	1	361	1.91714	0.641655	0.489082	0.233447	0.25511
II_4457661_4459842	SPBPB2B2.01	-1.83225	-2.04914	37.4672	39.9736	10.5218	9.65877	0	2181	38.7204	1.77234	10.0903	0.610248	0.260593
II_451091_449440	SPBC428.05c	-1.98475	-1.88034	472.303	473.105	119.33	128.504	0	1651	472.704	0.566893	123.917	6.48706	0.262146
I_3743492_3739076	SPAP7G5.04c	-1.76313	-2.09025	249.532	268.831	73.5141	63.132	0	4416	259.181	13.6461	68.323	7.3412	0.263611
III_1421212_1419131	SPCC622.12c	-1.93495	-1.84263	366.771	355.914	95.9214	99.2338	0	2081	361.343	7.67681	97.5776	2.34216	0.270042
I_50946_53858	SPAC977.10	-1.82894	-1.9204	54.4844	63.9463	15.3358	16.8934	1	2912	59.2153	6.6906	16.1146	1.10139	0.272136
I_4961033_4958698	SPAC1B3.16c	-1.54211	-2.15223	229.077	269.403	78.6611	60.606	0	2335	249.24	28.5145	69.6336	12.7668	0.279383
I_1376587_1377072	SPAC57A10.06	-2.12082	-1.54874	7.30826	8.04589	1.68028	2.75015	1	485	7.67707	0.521584	2.21522	0.756508	0.28855
II_122657_127461	SPBC359.05	-1.58796	-1.89866	13.4424	15.6495	4.47151	4.19707	0	4804	14.546	1.56062	4.33429	0.19406	0.297972
II_4001584_4000467	SPBC3B9.07c	-1.86468	-1.63147	206.965	221.152	56.8292	71.3788	2	1117	214.058	10.0314	64.104	10.2881	0.29947
I_5539516_5538480	SPAC186.04c	-1.48922	-1.94706	3.46578	3.94513	1.23453	1.02315	0	1036	3.70546	0.338955	1.12884	0.14947	0.304642
I_3590440_3595067	SPAC17G6.03	-1.76683	-1.62938	12.1937	13.1169	3.58318	4.23975	0	4627	12.6553	0.652785	3.91146	0.464269	0.309076
III_2271671_2270044	SPCC1840.07c	-1.67174	-1.70104	57.9586	63.7332	18.1917	19.602	0	1627	60.8459	4.08327	18.8969	0.997243	0.310569
III_2076393_2079003	SPCPB1C11.03	-1.62567	-1.72316	31.5602	39.9948	10.2274	12.1138	1	2610	35.7775	5.96412	11.1706	1.33391	0.312225
I_4437145_4434478	SPAC9E9.02	-1.66965	-1.66744	10.9159	10.24	3.43118	3.22367	0	2667	10.5779	0.477907	3.32743	0.146729	0.314563
II_92863_91376	SPBPB10D8.04c	-1.35111	-1.80213	1.91676	3.31031	0.751354	0.949235	0	1487	2.61354	0.985389	0.850295	0.139923	0.325342
I_3374696_3375004	SPAC8E11.12	-1.76667	-1.53544	2.52088	4.2858	0.740853	1.47849	0	308	3.40334	1.24799	1.10967	0.521591	0.326054
III_105535_107848	SPCC330.02	-1.55607	-1.65375	17.7369	19.6924	6.03188	6.25849	1	2313	18.7146	1.38273	6.14519	0.160238	0.328363
II_315526_317629	SPBC1773.15	-1.56358	-1.61974	16.815	17.3132	5.68868	5.63361	0	2103	17.0641	0.352258	5.66114	0.0389413	0.331757
II_3443226_3445951	SPBC2G2.05	-1.52685	-1.63307	44.777	54.9685	15.5391	17.7219	1	2725	49.8727	7.20651	16.6305	1.54344	0.333459
II_55582_54322	SPBPB8B6.05c	-1.39673	-1.69009	24.5404	31.3255	9.32017	9.708	0	1260	27.933	4.79778	9.51409	0.274238	0.340604
II_338426_336351	SPBC1271.14	-1.5607	-1.54466	48.4747	45.2828	16.4323	15.5219	0	2075	46.8788	2.25701	15.9771	0.643769	0.340817
II_3974994_3974097	SPBC26H8.11c	-1.62557	-1.48009	733.744	781.09	237.792	279.995	0	897	757.417	33.4787	258.894	29.8418	0.341811
I_2996304_2997058	SPAC31G5.06	-1.15658	-1.9757	8.75528	10.1719	3.9274	2.58616	1	754	9.46357	1.00167	3.25678	0.948402	0.344139
II_142262_145393	SPBC1683.04	-1.19152	-1.87249	25.263	29.1779	11.0612	7.96855	0	3131	27.2205	2.76823	9.51488	2.18683	0.349549
II_4094158_4096292	SPBC56F2.09c	-1.64249	-1.37095	257.205	217.417	82.3834	84.0613	0	2134	237.311	28.1341	83.2223	1.18645	0.350689
I_2785086_2783547	SPAC1805.06c	-1.57046	-1.43227	136.5	139.401	45.9594	51.6545	0	1539	137.95	2.05142	48.8069	4.02703	0.353801
II_1229239_1228148	SPBC725.13c	-1.72141	-1.25592	74.1834	65.9111	22.4962	27.5987	0	1091	70.0472	5.84937	25.0475	3.60802	0.35758
II_845684_843017	SPBC36.03c	-1.43961	-1.52492	280.344	273.287	103.354	94.967	0	2667	276.816	4.99023	99.1603	5.93023	0.358218
I_158279_156430	SPAC5H10.06c	-1.39568	-1.5395	172.354	187.86	65.5058	64.6246	0	1849	180.107	10.9644	65.0652	0.62311	0.361259
I_5387884_5389677	SPAC3G6.05	-1.4358	-1.49721	53.7195	57.7383	19.857	20.4531	3	1793	55.7289	2.84166	20.155	0.421535	0.361662
II_4129456_4126318	SPBC1861.01c	-1.33587	-1.6004	72.4492	76.9464	28.701	25.3758	3	3138	74.6978	3.18	27.0384	2.35126	0.36197
I_110455_109829	SPAC11D3.02c	-1.38899	-1.49492	453.53	530.548	173.172	188.238	0	626	492.039	54.4599	180.705	10.6531	0.367258
I_162756_164635	SPAC5H10.10	-1.39095	-1.48746	63.4387	71.5464	24.19	25.5164	0	1879	67.4926	5.73304	24.8532	0.937862	0.368236
III_2432505_2433520	SPCC569.02c	-1.69503	-1.20338	2.2673	2.22333	0.70025	0.9655	0	1015	2.24532	0.0310893	0.832875	0.18756	0.370939
I_2931763_2935115	SPAC2E1P3.04	-1.4585	-1.35482	56.813	49.7457	20.6726	19.4498	0	3352	53.2793	4.99735	20.0612	0.864673	0.376529
II_4435868_4434194	SPBC8E4.03	-1.52756	-1.27662	190.701	177.495	66.1473	73.2631	0	1674	184.098	9.3384	69.7052	5.0316	0.378631
II_2306339_2305691	SPBC12D12.02c	-1.29681	-1.48738	85.2783	106.455	34.7103	37.9682	0	648	95.8665	14.974	36.3393	2.30367	0.379061
II_4480222_4478687	SPBPB2B2.09c	-1.34876	-1.44211	48.6233	57.8447	19.0909	21.2885	0	1535	53.234	6.52051	20.1897	1.55394	0.379263
III_472362_470073	SPCC364.07	-1.37011	-1.3831	425.621	444.441	164.656	170.396	0	2289	435.031	13.308	167.526	4.05909	0.38509
II_2159853_2161291	SPBC1711.13	-1.33961	-1.4115	336.822	350.6	133.088	131.798	0	1438	343.711	9.74235	132.443	0.912187	0.385331
I_3811895_3811066	SPAC1F12.04c	-1.33315	-1.40293	109.351	124.677	43.4017	47.1477	0	829	117.014	10.8368	45.2747	2.64883	0.386917
I_1823413_1821401	SPAC1002.13c	-1.21621	-1.5008	605.147	648.47	260.463	229.141	0	2012	626.809	30.6345	244.802	22.1479	0.390553
I_3686831_3685633	SPAC15A10.05c	-1.44312	-1.22494	5.91888	6.19997	2.1768	2.65245	3	1198	6.05942	0.198763	2.41462	0.336338	0.398491
II_136622_138470	SPBC1683.02	-1.23724	-1.4015	10.1539	12.8512	4.30711	4.86463	1	1848	11.5026	1.90731	4.58587	0.394223	0.398683
II_1470513_1473182	SPBC32H8.10	-1.10488	-1.57844	61.4799	62.2055	28.5846	20.8291	2	2669	61.8427	0.513049	24.7068	5.48397	0.399511
I_1863972_1864457	SPAPB1A10.16	-1.50729	-1.14444	142.01	134.443	49.9552	60.8173	1	485	138.226	5.35115	55.3862	7.68066	0.400692
I_4254672_4255695	SPAC21E11.04	-1.20822	-1.40759	53.4698	68.1764	23.1418	25.6985	0	1023	60.8231	10.3991	24.4202	1.80779	0.401495
I_4681148_4677611	SPAC144.13c	-1.15818	-1.48111	11.3125	11.766	5.06888	4.21471	0	3537	11.5392	0.320618	4.64179	0.603993	0.402261
I_3920119_3917636	SPAC323.07c	-1.05315	-1.55121	53.8563	63.3454	25.9541	21.6149	1	2483	58.6009	6.70986	23.7845	3.06828	0.405873
I_679062_681890	SPAC22F3.12c	-1.00387	-1.61105	13.6503	15.7977	6.80686	5.17154	0	2828	14.724	1.51846	5.9892	1.15634	0.406763
I_3100030_3099047	SPAC589.03c	-1.37319	-1.21389	47.9114	48.3319	18.4955	20.8361	1	983	48.1217	0.297328	19.6658	1.65506	0.408669
II_2951071_2952556	SPBC2A9.03	-1.21792	-1.35373	10.7519	12.6255	4.62223	4.94008	1	1485	11.6887	1.32484	4.78116	0.224752	0.409042
II_4045476_4041439	SPBC215.08c	-1.10902	-1.49937	431.837	410.923	200.204	145.346	0	4037	421.38	14.7887	172.775	38.7901	0.410022
II_3635229_3636355	SPBP8B7.02	-1.24633	-1.31272	16.2341	18.7754	6.84295	7.55827	0	1126	17.5048	1.79702	7.20061	0.50581	0.411352
II_147915_150574	SPBC1683.05	-1.15643	-1.39442	48.2587	52.3209	21.65	19.9027	0	2659	50.2898	2.87238	20.7763	1.23548	0.413132
III_568197_565688	SPCC1672.03c	-1.36944	-1.15726	77.002	68.5949	29.8029	30.7555	0	2509	72.7985	5.94469	30.2792	0.673567	0.415932
II_322998_321634	SPBC1773.17c	-1.32278	-1.18766	52.188	46.753	20.8629	20.5252	0	1364	49.4705	3.8431	20.6941	0.238771	0.418311
I_56373_57736	SPAC977.12	-1.1743	-1.3253	62.3362	77.3164	27.6211	30.8544	0	1363	69.8263	10.5926	29.2378	2.28631	0.418721
III_388386_386020	SPCC1682.08c	-1.34145	-1.16382	42.4932	38.9651	16.7688	17.3913	0	2366	40.7291	2.49479	17.08	0.44013	0.419357
II_1955636_1957371	SPBC16E9.18	-1.33861	-1.16935	79.8001	78.6956	31.5531	34.9898	0	1735	79.2478	0.781046	33.2715	2.43012	0.419841
II_35112_36589	SPBC1348.12	-1.24256	-1.25639	8.87669	9.79904	3.75148	4.10179	4	1477	9.33787	0.6522	3.92664	0.247708	0.420507
I_122187_124116	SPAC11D3.09	-1.26456	-1.23474	4.48746	4.68097	1.8678	1.98904	0	1929	4.58422	0.136828	1.92842	0.0857281	0.420665
III_1412387_1413677	SPCC622.09	-1.1273	-1.36197	973.651	1046.33	445.711	407.075	0	1290	1009.99	51.3939	426.393	27.3191	0.422175
I_5243953_5245966	SPAC14C4.09	-1.24942	-1.2281	146.226	136.831	61.5051	58.4104	0	2013	141.529	6.6432	59.9578	2.18831	0.423643
II_151490_155630	SPBC1683.07	-1.20342	-1.22775	24.2787	26.0758	10.5429	11.1339	0	4140	25.1772	1.27077	10.8384	0.417961	0.430484
I_276723_278573	SPAC1F5.07c	-1.14084	-1.29129	26.3821	26.8841	11.9642	10.9844	0	1850	26.6331	0.354949	11.4743	0.692793	0.430828
I_3815681_3817165	SPAC1F12.07	-1.30273	-1.09515	419.61	417.057	170.093	195.219	0	1484	418.334	1.80517	182.656	17.767	0.436628
I_1905755_1911747	SPAC110.01	-1.11039	-1.28037	9.07514	9.35154	4.20333	3.84993	0	5992	9.21334	0.195441	4.02663	0.249891	0.437044
I_5096773_5097662	SPAC1250.04c	-1.21322	-1.17818	29.1586	35.5496	12.5763	15.7097	0	889	32.3541	4.51908	14.143	2.21564	0.437131
I_5442552_5439647	SPAC29B12.14c	-1.08505	-1.30023	45.2704	44.619	21.3394	18.118	0	2905	44.9447	0.460585	19.7287	2.27784	0.438955
III_1599056_1601388	SPCC777.02	-1.03379	-1.32445	39.7852	43.1649	19.4321	17.2358	2	2332	41.475	2.38977	18.334	1.55302	0.442048
II_1796634_1801952	SPBC18H10.16	-1.07768	-1.27501	24.7624	25.1717	11.7322	10.4015	2	5318	24.9671	0.28942	11.0668	0.940927	0.443257
III_1624612_1626267	SPCC777.15	-1.16875	-1.17493	25.9016	27.7145	11.5212	12.2749	0	1655	26.8081	1.28192	11.8981	0.532949	0.443824
I_1243849_1245837	SPAC56E4.03	-1.00803	-1.31939	363.212	439.724	180.598	176.199	0	1988	401.468	54.1022	178.398	3.11044	0.444365
I_934021_932425	SPAC1687.16c	-1.09484	-1.22953	144.739	148.619	67.7649	63.3794	0	1596	146.679	2.7434	65.5722	3.10103	0.447046
II_1037077_1038385	SPBC337.04	-1.29209	-1.01577	30.1985	33.1615	12.3318	16.4005	1	1308	31.68	2.09518	14.3662	2.87702	0.453478
I_3012251_3014213	SPAC31G5.14	-1.07963	-1.16762	114.829	118.782	54.3315	52.8764	0	1962	116.805	2.79516	53.6039	1.0289	0.458916
I_5098212_5097850	SPAC1250.07	-1.15167	-1.07134	241.569	284.964	108.731	135.607	0	362	263.267	30.6851	122.169	19.0046	0.464051
I_141199_144768	SPAC11D3.17	-1.06593	-1.13786	9.09228	10.1694	4.34308	4.62133	1	3569	9.63085	0.761656	4.48221	0.196758	0.465401
II_2960489_2960729	SPBC2A9.13	-1.08883	-1.11537	26.1707	25.5046	12.304	11.7722	1	240	25.8377	0.471039	12.0381	0.376001	0.465913
I_5253235_5255892	SPAC14C4.13	-1.01638	-1.16038	17.3015	16.2886	8.5531	7.28744	2	2657	16.7951	0.716236	7.92027	0.894958	0.471582
II_4379500_4377221	SPBC1539.09c	-1.02563	-1.14146	230.193	227.286	113.07	103.029	0	2279	228.739	2.05513	108.049	7.10003	0.472368
I_460811_456931	SPAC24H6.13	-1.08587	-1.03303	39.0869	38.8145	18.4141	18.9679	0	3880	38.9507	0.192612	18.691	0.391613	0.479864
II_2683902_2682000	SPBC3E7.12c	-1.00153	-1.11845	181.066	180.731	90.4371	83.2424	0	1902	180.899	0.237171	86.8398	5.0874	0.480046
I_2502066_2500469	SPAC23H3.05c	-1.01056	-1.06218	70.32	76.7862	34.9036	36.7736	0	1597	73.5531	4.57233	35.8386	1.32223	0.487248
									1996.43
cdk9ashtb1 3MB
	Systematic name	logratio1	logratio2	valueWT1	valueWT2	valueMut1	valueMut2	#introns	gene.length	AVERAGE WT	STDEV WT	AVERAGE MUT	STDEV MUT	FOLD CHANGE
II_80899_83357	SPBPB10D8.01	-4.32193	-4.32193	18.8735	50.053	0.671186	1.08185	0	2458	34.4632	22.0473	0.876516	0.290381	0.0254334
II_85631_83229	SPBPB10D8.02c	-4.30157	-4.32193	3.73886	9.11898	0.189599	0.243126	0	2402	6.42892	3.80432	0.216363	0.0378487	0.0336546
II_121286_117892	SPBC359.04c	-3.26861	-2.67012	3.55299	4.21943	0.368675	0.662931	2	3394	3.88621	0.471243	0.515803	0.20807	0.132726
I_5541502_5540032	SPAC186.05c	-2.81086	-2.90605	66.2945	111.327	9.44763	14.8522	0	1470	88.8108	31.8428	12.1499	3.82163	0.136807
II_75073_77625	SPBPB21E7.09	-2.60217	-2.81775	6.22792	12.2725	1.02568	1.74063	0	2552	9.25022	4.27417	1.38316	0.505546	0.149527
I_4439837_4442513	SPAC9E9.03	-2.6477	-2.53559	503.459	442.558	80.3391	76.3278	0	2676	473.008	43.0636	78.3334	2.83645	0.165607
II_963780_961007	SPBP35G2.16c	-2.23853	-2.7439	105.598	173.831	22.3763	25.9496	0	2773	139.714	48.2479	24.163	2.5267	0.172946
I_32034_33012	SPAC977.02	-2.66379	-2.28758	1.46821	1.16444	0.23169	0.238498	0	978	1.31632	0.214803	0.235094	0.0048142	0.178599
I_5542290_5543031	SPAC186.06	-3.39841	-1.78897	8.06898	7.42469	0.765236	2.14854	0	741	7.74683	0.455577	1.45689	0.978144	0.188062
I_76721_74452	SPAPJ695.02	-1.15348	-2.82445	1.67323	8.30153	0.752182	1.17196	0	2269	4.98738	4.68691	0.962072	0.296828	0.192901
II_3607199_3609330	SPBC16D10.06	-1.13195	-2.8125	62.1743	279.422	28.3701	39.7754	0	2131	170.798	153.617	34.0728	8.06474	0.199492
II_4480222_4478687	SPBPB2B2.09c	-2.1443	-2.47206	32.4621	45.0034	7.34306	8.11112	0	1535	38.7327	8.86806	7.72709	0.543104	0.199498
II_70156_71310	SPBPB21E7.07	-2.10604	-2.44496	210.289	258.736	48.8467	47.5171	0	1154	234.512	34.2573	48.1819	0.940226	0.205456
II_4457661_4459842	SPBPB2B2.01	-1.70458	-2.64653	33.8225	61.5919	10.3771	9.83649	0	2181	47.7072	19.636	10.1068	0.382278	0.211851
II_4045476_4041439	SPBC215.08c	-2.1636	-2.05034	389.937	435.043	87.0337	105.031	0	4037	412.49	31.8946	96.0325	12.7262	0.232812
III_2076393_2079003	SPCPB1C11.03	-2.04573	-2.11874	29.808	33.1703	7.21951	7.63737	1	2610	31.4892	2.37751	7.42844	0.295471	0.235905
III_2368636_2367804	SPCC70.08c	-2.35954	-1.83011	110.446	106.278	21.5208	29.89	1	832	108.362	2.94719	25.7054	5.91793	0.237217
II_1553467_1550293	SPBC29B5.02c	-2.28338	-1.70715	82.1428	50.8186	16.8734	15.564	0	3174	66.4807	22.1495	16.2187	0.925939	0.243961
III_472362_470073	SPCC364.07	-1.87331	-2.18829	344.521	383.218	94.0356	84.0823	0	2289	363.869	27.3633	89.059	7.03804	0.244755
I_3743492_3739076	SPAP7G5.04c	-1.72617	-1.99139	243.1	299.331	73.4777	75.2805	0	4416	271.216	39.761	74.3791	1.27478	0.274243
II_4475953_4476674	SPBPB2B2.08	-1.36583	-2.05384	4.80793	8.74924	1.86553	2.10719	0	721	6.77858	2.78693	1.98636	0.170882	0.293035
I_56373_57736	SPAC977.12	-1.74157	-1.77382	38.3067	60.82	11.4554	17.7858	0	1363	49.5634	15.9193	14.6206	4.4763	0.294988
I_208044_206476	SPAC24B11.06c	-1.51679	-1.92515	145.902	245.525	50.9874	64.6502	0	1568	195.714	70.4445	57.8188	9.66107	0.295425
I_162756_164635	SPAC5H10.10	-1.5481	-1.85554	58.8196	93.914	20.114	25.9511	0	1879	76.3668	24.8155	23.0325	4.12749	0.301604
II_55582_54322	SPBPB8B6.05c	-1.6165	-1.78697	13.3375	22.483	4.34972	6.51514	0	1260	17.9103	6.46682	5.43243	1.53118	0.303313
I_4961033_4958698	SPAC1B3.16c	-1.83658	-1.58002	215.422	186.378	60.3151	62.3394	0	2335	200.9	20.5374	61.3273	1.43141	0.305262
II_3974994_3974097	SPBC26H8.11c	-1.32925	-1.88506	504.528	1115.4	200.789	301.975	0	897	809.965	431.952	251.382	71.5495	0.310362
I_746117_739167	SPAC22G7.06c	-1.76739	-1.54819	187.741	132.105	55.1469	45.1718	0	6950	159.923	39.3408	50.1594	7.05345	0.313647
II_841625_836908	SPBC36.02c	-1.64726	-1.66077	8.0506	9.67568	2.57012	3.06013	0	4717	8.86314	1.1491	2.81513	0.346489	0.317622
II_355980_358079	SPBC1271.08c	-2.04717	-1.32548	72.1247	71.7489	17.4511	28.629	0	2099	71.9368	0.265693	23.0401	7.90397	0.320282
I_5328455_5326386	SPAP8A3.07c	-1.7254	-1.52819	504.469	372.729	152.559	129.23	1	2069	438.599	93.1543	140.894	16.4963	0.321237
II_1470513_1473182	SPBC32H8.10	-1.29455	-1.9915	53.6907	63.0913	21.8878	15.866	2	2669	58.391	6.64722	18.8769	4.25807	0.323284
I_4912237_4914182	SPAPB8E5.03	-1.56649	-1.67707	216.168	264.933	72.9848	82.8492	0	1945	240.551	34.4818	77.917	6.97521	0.323911
III_176681_178818	SPCC1235.02	-1.30162	-1.83576	181.071	333.906	73.4548	93.5417	0	2137	257.488	108.071	83.4983	14.2036	0.32428
III_715435_709302	SPCC18B5.01c	-1.44813	-1.80975	372.936	350.917	136.68	100.096	0	6133	361.927	15.57	118.388	25.8691	0.327104
I_3302875_3310369	SPAPB1E7.07	-1.58932	-1.65177	174.705	95.2882	58.0593	30.3254	0	7494	134.996	56.156	44.1923	19.6108	0.327359
I_5085486_5087031	SPAC1006.07	-1.48368	-1.68383	2008.93	2694.65	718.345	838.723	0	1545	2351.79	484.88	778.534	85.1205	0.331039
I_3744043_3744906	SPAP7G5.05	-1.44408	-1.80287	588.834	465.094	216.412	133.298	0	863	526.964	87.4977	174.855	58.7709	0.331816
I_2305136_2307359	SPAC13G7.05	-1.23386	-1.80136	13.2505	27.4416	5.63383	7.87309	0	2223	20.346	10.0346	6.75346	1.5834	0.33193
I_66219_69821	SPAC977.17	-1.6625	-1.53571	10.7567	21.311	3.39793	7.35037	0	3602	16.0339	7.46308	5.37415	2.79479	0.335175
II_1704264_1705527	SPBC2F12.15c	-1.24305	-1.76836	27.9478	57.4096	11.8074	16.8522	1	1263	42.6787	20.8326	14.3298	3.56723	0.335759
II_2690687_2688416	SPBC3E7.16c	-1.72201	-1.39914	422.954	327.799	128.208	124.286	0	2271	375.376	67.2848	126.247	2.77314	0.336322
II_3822074_3819038	SPBC21C3.14c	-1.70784	-1.47813	68.5868	92.0988	20.9957	33.0593	0	3036	80.3428	16.6255	27.0275	8.53025	0.336402
I_4064952_4061377	SPAC19G12.10c	-1.15368	-1.86553	388.966	702.291	174.832	192.725	0	3575	545.628	221.554	183.778	12.6525	0.33682
III_122896_120540	SPCC330.07c	-1.72448	-1.39878	28.6639	27.5752	8.67392	10.4578	0	2356	28.1195	0.769864	9.56588	1.26142	0.340186
II_3507472_3505708	SPBC1105.02c	-1.58777	-1.46695	616.357	669.12	205.052	242.052	0	1764	642.738	37.3089	223.552	26.1628	0.347812
II_451091_449440	SPBC428.05c	-1.58547	-1.4046	529.521	475.549	176.445	179.626	0	1651	502.535	38.1639	178.036	2.2489	0.354275
III_2358570_2354974	SPCC70.12c	-1.97055	-1.08579	11.843	10.7418	3.0218	5.06083	0	3596	11.2924	0.778647	4.04132	1.44181	0.35788
I_4919099_4917555	SPAPB8E5.06c	-1.35481	-1.71786	360.691	217.923	141.026	66.2482	0	1544	289.307	100.953	103.637	52.8755	0.358224
II_4163901_4162069	SPBC14F5.05c	-1.32601	-1.63065	989.192	1128.88	394.558	364.563	0	1832	1059.03	98.773	379.56	21.2098	0.358402
I_1813805_1811408	SPAC1002.09c	-1.45406	-1.50219	233.92	219.436	85.379	77.465	0	2397	226.678	10.2414	81.422	5.59607	0.359197
I_1398272_1395770	SPAC20G8.04c	-1.60632	-1.33023	106.616	90.7336	35.0164	36.0853	0	2502	98.6747	11.2304	35.5509	0.755833	0.360283
II_1699300_1697447	SPBC19C2.11c	-1.2725	-1.64668	49.9962	63.1697	20.6956	20.1748	0	1853	56.583	9.31504	20.4352	0.368265	0.361154
III_818302_819361	SPCC1393.10	-1.27013	-1.52991	300.535	755.289	124.609	261.556	0	1059	527.912	321.56	193.082	96.8364	0.365748
I_5527462_5528959	SPAC186.01	-1.6321	-1.28073	7.88125	7.7787	2.54263	3.20162	0	1497	7.82997	0.0725151	2.87212	0.46598	0.366811
I_50946_53858	SPAC977.10	-1.21112	-1.57403	24.1226	50.6756	10.4193	17.0204	1	2912	37.3991	18.7758	13.7199	4.66764	0.36685
II_2902818_2906068	SPBP4H10.15	-1.3566	-1.50872	319.864	343.889	124.907	120.851	1	3250	331.876	16.988	122.879	2.86833	0.370255
II_734996_737295	SPBC119.10	-1.54567	-1.30952	587.248	492.626	201.155	198.753	1	2299	539.937	66.9078	199.954	1.69848	0.370328
II_4088191_4086673	SPBC56F2.12	-1.27472	-1.77858	2877.35	1550.08	1189.22	451.802	0	1518	2213.71	938.518	820.511	521.433	0.370649
I_5414891_5416193	SPAC29B12.04	-1.53078	-1.21237	635.963	266.849	220.101	115.161	0	1302	451.406	261.003	167.631	74.2038	0.371354
I_158279_156430	SPAC5H10.06c	-1.3294	-1.5232	179.308	190.581	71.3524	66.3059	0	1849	184.944	7.97161	68.8292	3.5684	0.372161
I_110455_109829	SPAC11D3.02c	-1.45928	-1.38483	427.336	552.437	155.411	211.547	0	626	489.887	88.4599	183.479	39.6937	0.374534
II_3810816_3809059	SPBC21C3.08c	-1.37712	-1.45036	886.549	1042.76	341.31	381.578	0	1757	964.657	110.461	361.444	28.474	0.374687
I_2234214_2231661	SPAC18G6.09c	-1.13441	-1.56153	38.1317	69.1413	17.3698	23.4246	0	2553	53.6365	21.9271	20.3972	4.28133	0.380286
I_99871_101431	SPAC1F8.06	-1.58514	-1.07315	48.4501	29.8825	16.148	14.2026	0	1560	39.1663	13.1292	15.1753	1.37562	0.387458
II_358067_359856	SPBC1271.07c	-1.79308	-1.04065	145.579	159.139	42.0077	77.3588	0	1789	152.359	9.58812	59.6832	24.997	0.391727
II_601209_602186	SPBC839.04	-1.28037	-1.42425	1164.26	673.979	479.313	251.133	0	977	919.118	346.68	365.223	161.348	0.397362
II_132353_136275	SPBC1683.01	-1.28122	-1.37556	95.8676	108.526	39.4445	41.8264	0	3922	102.197	8.95106	40.6355	1.68426	0.397619
I_1333409_1329091	SPAC6F12.10c	-1.22685	-1.41804	157.131	161.545	67.1343	60.4535	0	4318	159.338	3.12062	63.7939	4.72406	0.400368
I_2353472_2351150	SPAC17G8.06c	-1.24216	-1.39447	439.552	461.633	185.815	175.598	0	2322	450.593	15.6142	180.707	7.22456	0.401042
II_165317_163534	SPBC1683.10c	-1.43132	-1.22958	161.899	201.312	60.0311	85.8482	0	1783	181.606	27.869	72.9397	18.2554	0.401637
I_1243849_1245837	SPAC56E4.03	-1.31248	-1.30847	358.877	485.351	144.494	195.96	0	1988	422.114	89.4306	170.227	36.3913	0.403272
II_401020_399003	SPBC106.11c	-1.27259	-1.32833	53.2287	81.3564	22.0322	32.3984	0	2017	67.2926	19.8892	27.2153	7.33002	0.404433
II_612456_613319	SPBC839.07	-1.56329	-1.06008	21.8144	22.1901	7.38154	10.6425	0	863	22.0022	0.265619	9.01203	2.30585	0.409596
I_934021_932425	SPAC1687.16c	-1.2521	-1.28538	152.135	182.123	63.8722	74.7183	0	1596	167.129	21.2047	69.2952	7.6694	0.41462
I_1361066_1364174	SPAC19E9.03	-1.20806	-1.30927	201.127	279.666	87.0577	112.852	0	3108	240.396	55.5355	99.9548	18.2394	0.415792
II_4096919_4100074	SPBC56F2.08c	-1.22387	-1.29216	62.1892	95.5427	26.6251	39.0138	0	3155	78.8659	23.5845	32.8195	8.7601	0.416143
II_625197_624426	SPBC839.14c	-1.27759	-1.25191	11.6808	11.8254	4.81813	4.96537	1	771	11.7531	0.102215	4.89175	0.104112	0.41621
II_2159853_2161291	SPBC1711.13	-1.24508	-1.25412	307.351	347.682	129.666	145.766	0	1438	327.516	28.5185	137.716	11.3839	0.420486
II_465475_467247	SPBC428.11	-1.20849	-1.27584	120.328	79.4662	52.0687	32.8183	0	1772	99.8972	28.8937	42.4435	13.612	0.424872
III_482861_481893	SPCC364.03	-1.19762	-1.3072	829.95	353.446	361.853	142.829	0	968	591.698	336.94	252.341	154.873	0.426469
I_3907056_3900130	SPAC926.09c	-1.08834	-1.35589	181.758	183.02	85.4813	71.5045	0	6926	182.389	0.891871	78.4929	9.88309	0.43036
I_5159163_5157285	SPAC26F1.11	-1.2788	-1.16173	1.9123	2.50631	0.78813	1.12026	0	1878	2.2093	0.420034	0.954195	0.234851	0.431898
I_970412_968507	SPAC222.12c	-1.42182	-1.03815	687.344	747.566	256.546	364.028	0	1905	717.455	42.5833	310.287	76.0018	0.432483
II_2722662_2720540	SPBC4F6.16c	-1.17501	-1.20966	64.6909	100.162	28.6504	43.3071	1	2122	82.4265	25.082	35.9787	10.3638	0.436494
II_1871847_1873320	SPBC3H7.06c	-1.04354	-1.29417	14.0956	22.9452	6.83827	9.35634	1	1473	18.5204	6.25756	8.0973	1.78054	0.43721
I_1006259_1008003	SPAC821.11	-1.05938	-1.32389	68.5026	77.3461	32.8703	30.8964	0	1744	72.9244	6.25334	31.8833	1.39572	0.437211
II_3196404_3197059	SPBC776.11	-1.32004	-1.02653	1793	1352.11	718.139	663.74	0	655	1572.56	311.753	690.939	38.466	0.439373
I_5442552_5439647	SPAC29B12.14c	-1.04852	-1.28255	41.1355	63.7611	19.8876	26.2103	0	2905	52.4483	15.9987	23.0489	4.47082	0.439459
I_3375005_3372749	SPAC8E11.10	-1.0002	-1.4719	421.988	306.039	210.965	110.329	0	2256	364.014	81.9889	160.647	71.1601	0.441321
II_2075370_2077178	SPBC18E5.01	-1.19556	-1.15439	103.347	131.414	45.123	59.0384	0	1808	117.38	19.8465	52.0807	9.83969	0.443692
II_2488936_2488245	SPBC557.02c	-1.29551	-1.07098	77.344	87.4322	31.5094	41.6173	0	691	82.3881	7.13344	36.5633	7.14734	0.443794
III_1037848_1034065	SPCC1259.02c	-1.02634	-1.23318	170.174	216.721	83.5475	92.1887	2	3783	193.447	32.9139	87.8681	6.11024	0.454222
II_1744798_1743968	SPBC1D7.04	-1.1289	-1.11761	1052.16	1293.77	481.115	596.245	0	830	1172.97	170.846	538.68	81.4092	0.459245
II_2300512_2297164	SPBC16H5.02	-1.09495	-1.15296	931.898	639.975	436.27	287.797	0	3348	785.936	206.421	362.033	104.986	0.46064
I_4671454_4669627	SPAC144.09c	-1.14056	-1.09188	37.572	47.6393	17.0421	22.3499	1	1827	42.6057	7.11865	19.696	3.75322	0.462286
I_214093_216962	SPAC24B11.09	-1.00879	-1.17681	28.7427	32.7316	14.284	14.4781	0	2869	30.7371	2.82054	14.3811	0.137212	0.467873
II_432523_434527	SPBC582.08	-1.06924	-1.09099	78.8	103.732	37.5538	48.696	2	2004	91.266	17.6296	43.1249	7.8787	0.472519
II_4091252_4088686	SPBC56F2.11	-1.14305	-1.01938	126.388	134.298	57.2287	66.253	1	2566	130.343	5.59327	61.7409	6.38115	0.473681
I_204386_206081	SPAC24B11.05	-1.01607	-1.12126	38.1982	52.3571	18.8875	24.0681	0	1695	45.2776	10.0119	21.4778	3.66325	0.474358
II_3393331_3391684	SPBC3B8.03	-1.03771	-1.10889	735.868	858.687	358.442	398.13	0	1647	797.277	86.846	378.286	28.0633	0.474472
II_1975724_1974390	SPBC1A4.02c	-1.04488	-1.13839	732.577	334.649	355.069	152.019	0	1334	533.613	281.378	253.544	143.577	0.475146
II_3512444_3510427	SPBC1105.04c	-1.02094	-1.06243	35.5025	54.3211	17.4954	26.0102	0	2017	44.9118	13.3068	21.7528	6.0209	0.484345
									2266.34

## Sheet: down_antisense
cdk9as DMSO
	Systematic name	logratio1	logratio2	valueWT1	valueWT2	valueMut1	valueMut2	#introns	gene.length	AVERAGE WT	STDEV WT	AVERAGE MUT	STDEV MUT	FOLD CHANGE
I_208044_206476	SPAC24B11.06c	-1.70088	-1.51206	9.0444	7.22838	2.78205	2.53434	0	1568	8.13639	1.28412	2.65819	0.175158	0.326704
II_1344272_1343502	SPBC27B12.10c	-1.31025	-1.25632	1.27451	1.171	0.513947	0.490195	1	770	1.22276	0.0731908	0.502071	0.0167949	0.410605
II_1389535_1391667	SPBC8D2.17	-1.49488	-1.03404	17.7614	19.4421	6.30194	9.49439	1	2132	18.6018	1.18843	7.89817	2.2574	0.424593
II_2704645_2707648	SPBC4F6.09	-2.57142	-2.13071	11.2642	10.2485	1.89507	2.34019	0	3003	10.7563	0.718206	2.11763	0.314749	0.196873
II_3509903_3509703	SPBC1105.19	-1.2805	-1.53996	1.41293	1.50279	0.581634	0.516803	0	200	1.45786	0.0635429	0.549218	0.0458427	0.37673
cdk9as 3MB
	Systematic name	logratio1	logratio2	valueWT1	valueWT2	valueMut1	valueMut2	#introns	gene.length	AVERAGE WT	STDEV WT	AVERAGE MUT	STDEV MUT	FOLD CHANGE
I_66980_64559	SPAC977.16c	-2.05	-1.77862	2.02205	3.98468	0.488293	1.16139	1	2421	3.00337	1.38779	0.824839	0.475949	0.274638
I_122187_124116	SPAC11D3.09	-1.42031	-1.18921	4.46733	6.89198	1.66913	3.02243	0	1929	5.67966	1.71449	2.34578	0.956923	0.413014
I_478803_476474	SPAC24H6.06	-2.55696	-2.20492	1.55927	1.96299	0.264972	0.425764	1	2329	1.76113	0.28547	0.345368	0.113697	0.196106
I_1083616_1081916	SPAC1A6.06c	-1.84245	-1.11436	1.35843	2.3029	0.378795	1.0637	1	1700	1.83067	0.667841	0.721248	0.484301	0.393981
I_1146833_1148085	SPAC56F8.12	-1.208	-1.26567	53.2016	87.5257	23.0292	36.4026	0	1252	70.3636	24.2708	29.7159	9.45637	0.422319
I_1210630_1206812	SPAC10F6.02c	-2.45224	-1.36685	3.30074	3.75314	0.603132	1.45523	1	3818	3.52694	0.319895	1.02918	0.602523	0.291806
I_1478399_1476887	SPAC9.08c	-2.38413	-2.73035	7.50358	13.2277	1.43739	1.99327	0	1512	10.3656	4.04755	1.71533	0.393062	0.165482
I_1669964_1667955	SPAC343.20	-1.736	-1.08309	146.486	130.774	43.9751	61.7271	0	2009	138.63	11.1105	52.8511	12.5525	0.381239
I_2297981_2295580	SPAC13G7.02c	-1.61979	-1.90375	4.01828	4.41691	1.30748	1.18041	0	2401	4.21759	0.281877	1.24395	0.0898514	0.294942
I_2927075_2924692	SPAC2E1P3.02c	-1.51249	-1.28575	3.85481	3.57686	1.35114	1.46707	0	2383	3.71583	0.196544	1.4091	0.0819779	0.379216
I_3462282_3465427	SPAC3A11.05c	-1.85143	-1.0655	1.66246	1.96469	0.460697	0.938747	2	3145	1.81358	0.213709	0.699722	0.338033	0.385824
I_3953832_3956869	SPAC2F3.15	-1.6635	-1.25874	1.10796	1.07183	0.349755	0.447927	3	3037	1.0899	0.0255486	0.398841	0.0694186	0.365943
I_4087736_4084455	SPAC23A1.04c	-1.10714	-1.32091	2.91293	3.60777	1.35222	1.44413	1	3281	3.26035	0.491329	1.39818	0.0649905	0.428842
I_4235080_4237874	SPAC1F7.08	-1.0446	-1.84618	1.46939	2.17187	0.712331	0.604058	0	2794	1.82063	0.496723	0.658195	0.0765604	0.36152
I_5146123_5148353	SPAC26F1.14c	-1.14535	-1.01813	3.44425	2.99262	1.55708	1.47763	0	2230	3.21844	0.319346	1.51735	0.0561817	0.471457
II_121286_117892	SPBC359.04c	-1.81484	-1.04693	1.06999	1.15406	0.30413	0.55856	2	3394	1.11202	0.0594466	0.431345	0.179909	0.387892
II_891152_889557	SPBC713.13	-2.31789	-2.55307	10.8939	17.3777	2.1849	2.96102	0	1595	14.1358	4.58469	2.57296	0.548802	0.182017
II_1158533_1160295	SPBC409.11	-1.76564	-1.28294	4.19402	5.55439	1.23345	2.28262	0	1762	4.87421	0.961928	1.75803	0.741874	0.360681
II_1757290_1755901	SPBC1D7.01	-2.27026	-1.5107	8.38683	10.8816	1.73853	3.81881	3	1389	9.63424	1.7641	2.77867	1.47098	0.288416
II_2120231_2121050	SPBC23G7.11	-2.69414	-2.50176	7.27102	8.32045	1.12351	1.46906	0	819	7.79573	0.742062	1.29629	0.244342	0.166282
II_2218031_2215955	SPBC14C8.07c	-1.25044	-1.1383	1.03824	1.48	0.436393	0.672356	0	2076	1.25912	0.312373	0.554375	0.166851	0.440288
II_3446388_3443225	SPBC2G2.06c	-1.43396	-1.39437	28.6037	34.766	10.5866	13.2254	5	3163	31.6849	4.35742	11.906	1.86587	0.375763
II_3467797_3466270	SPBC2G2.17c	-1.92948	-1.57869	4.37028	9.12509	1.1473	3.05496	0	1527	6.74768	3.36215	2.10113	1.34892	0.311385
II_3537089_3538112	SPBC887.22	-1.43447	-1.18815	15.0996	20.3941	5.58658	8.95024	2	1023	17.7468	3.74375	7.26841	2.37847	0.409561
II_3629876_3634113	SPBP8B7.32	-1.35848	-1.32598	15.3112	32.5459	5.97129	12.9818	1	4237	23.9286	12.1868	9.47655	4.95719	0.396035
II_3670139_3667950	SPBP8B7.18c	-2.63263	-1.3851	4.37756	3.59467	0.705879	1.37626	0	2189	3.98611	0.553587	1.04107	0.474032	0.261174
II_3812481_3810897	SPBC21C3.09c	-1.68029	-1.76861	8.28692	8.19126	2.58568	2.40407	1	1584	8.23909	0.0676409	2.49488	0.128419	0.30281
II_4106013_4104214	SPBC56F2.06	-1.55705	-1.40451	3.42314	3.81924	1.16334	1.44271	0	1799	3.62119	0.280085	1.30302	0.197544	0.359833
II_4282124_4283614	SPBC16A3.09c	-3.70815	-1.55701	2.82424	2.26162	0.216091	0.768625	4	1490	2.54293	0.397833	0.492358	0.3907	0.193618
III_140937_138959	SPCC320.14	-1.23215	-1.26588	2.77048	2.35504	1.17935	0.979331	0	1978	2.56276	0.293761	1.07934	0.141432	0.421162
III_652648_656420	SPCC5E4.06	-2.92045	-2.27051	2.58497	3.54671	0.341438	0.735078	1	3772	3.06584	0.680052	0.538258	0.278345	0.175566
III_1386524_1387961	SPCC1281.04	-2.30069	-1.63188	2.88429	4.35873	0.585415	1.40642	0	1437	3.62151	1.04259	0.995919	0.580541	0.275001
III_1412214_1411144	SPCC622.08c	-1.00796	-3.07571	1.69087	1.42484	0.840783	0.168999	0	1070	1.55785	0.188111	0.504891	0.475023	0.324094
III_2113660_2111240	SPCC576.17c	-1.33501	-1.39156	10.5236	10.7299	4.17144	4.08973	1	2420	10.6268	0.145906	4.13059	0.0577798	0.388697
III_2431575_2429987	SPCC569.03	-1.49896	-1.28344	2.14619	2.86244	0.759339	1.17594	1	1588	2.50432	0.506464	0.967637	0.294578	0.386388
htb1 DMSO
	Systematic name	logratio1	logratio2	valueWT1	valueWT2	valueMut1	valueMut2	#introns	gene.length	AVERAGE WT	STDEV WT	AVERAGE MUT	STDEV MUT	FOLD CHANGE
I_136139_140365	SPAC11D3.15	-1.38945	-1.25028	8.14212	8.22792	3.10793	3.45873	0	4226	8.18502	0.0606714	3.28333	0.248054	0.401139
I_146935_144819	SPAC11D3.18c	-1.00168	-1.24645	5.65548	6.24877	2.82444	2.63375	1	2116	5.95213	0.419524	2.72909	0.134836	0.458508
I_146974_148055	SPAC5H10.01	-2.57374	-3.1422	5.19648	5.04825	0.872843	0.571799	0	1081	5.12237	0.104815	0.722321	0.21287	0.141013
I_150331_148038	SPAC5H10.02c	-2.44509	-2.4002	4.85944	6.00211	0.892365	1.13703	0	2293	5.43078	0.807986	1.0147	0.173003	0.186842
I_161822_160977	SPAC5H10.09c	-1.89192	-1.4128	8.72698	8.75876	2.35147	3.28963	0	845	8.74287	0.0224662	2.82055	0.663379	0.322611
I_211275_208839	SPAC24B11.07c	-1.14942	-1.13857	3.70434	3.43242	1.66994	1.55903	0	2436	3.56838	0.192279	1.61449	0.0784195	0.452442
I_273152_274921	SPAC1F5.09c	-1.57432	-1.67436	22.6682	23.7497	7.61201	7.44089	0	1769	23.2089	0.764713	7.52645	0.121005	0.324291
I_281347_276657	SPAC1F5.06	-1.27485	-1.09689	11.2565	11.6886	4.65196	5.46467	0	4690	11.4725	0.305526	5.05831	0.574679	0.440907
I_504324_502577	SPAC227.03c	-1.54316	-1.56209	4.79114	5.05747	1.644	1.71276	0	1747	4.92431	0.188325	1.67838	0.0486192	0.340836
I_633474_633148	SPAC1F3.08c	-1.28107	-1.7204	6.19517	7.55961	2.54926	2.29408	0	326	6.87739	0.9648	2.42167	0.180439	0.35212
I_817984_815388	SPAC2G11.05c	-3.56191	-3.54564	11.7729	9.77149	0.996879	0.836793	0	2596	10.7722	1.41523	0.916836	0.113198	0.0851112
I_843197_844165	SPAC521.02	-2.16166	-1.64836	5.45241	5.69804	1.21861	1.81769	0	968	5.57522	0.173685	1.51815	0.423615	0.272303
I_929011_927801	SPAC1687.14c	-2.9664	-2.63967	9.38344	8.61417	1.20057	1.38227	0	1210	8.99881	0.543958	1.29142	0.128484	0.14351
I_953006_950912	SPAC222.05c	-1.36394	-1.5168	3.80404	4.77	1.47795	1.66692	1	2094	4.28702	0.683037	1.57243	0.133625	0.36679
I_966164_967591	SPAC222.11	-1.39528	-1.71554	1.11857	1.05011	0.425247	0.319747	0	1427	1.08434	0.0484095	0.372497	0.0745999	0.343524
I_1103890_1101685	SPAC30D11.09	-2.12525	-2.19054	20.1931	24.4764	4.62848	5.36205	2	2205	22.3347	3.02879	4.99527	0.518712	0.223655
I_1146833_1148085	SPAC56F8.12	-2.07532	-2.22865	84.9271	77.8737	20.1517	16.615	0	1252	81.4004	4.98756	18.3834	2.50082	0.225839
I_1195167_1192702	SPAC4C5.02c	-1.2526	-1.11154	6.75198	7.04559	2.83374	3.2607	3	2465	6.89879	0.207615	3.04722	0.301907	0.441704
I_1234076_1232262	SPAC10F6.14c	-1.05123	-1.20235	2.08984	2.42196	1.00847	1.0525	0	1814	2.2559	0.234839	1.03049	0.031137	0.456796
I_1478399_1476887	SPAC9.08c	-2.86297	-2.15147	6.30606	5.41102	0.866799	1.21793	0	1512	5.85854	0.632894	1.04237	0.248288	0.177922
I_1540606_1545221	SPAC57A7.04c	-1.18087	-1.20496	2.83564	3.05738	1.25076	1.32623	0	4615	2.94651	0.15679	1.2885	0.0533646	0.437295
I_1815796_1813740	SPAC1002.10c	-2.96511	-3.23206	11.7122	14.4957	1.49986	1.54273	0	2056	13.1039	1.96821	1.5213	0.03031	0.116095
I_1886451_1884348	SPAPB1A10.12c	-1.60289	-1.6694	2.67114	2.80474	0.879384	0.881762	1	2103	2.73794	0.0944698	0.880573	0.00168163	0.321619
I_2089237_2091311	SPAC3C7.12	-1.24302	-1.13741	4.21857	4.54096	1.78229	2.06421	0	2074	4.37976	0.227968	1.92325	0.19935	0.439122
I_2442589_2443829	SPAC6B12.16	-1.54503	-1.48741	3.23052	2.87753	1.10707	1.02628	1	1240	3.05403	0.249601	1.06667	0.0571231	0.349268
I_2564277_2562477	SPAC4A8.09c	-3.39395	-3.15321	4.84468	5.16914	0.460876	0.581042	1	1800	5.00691	0.229427	0.520959	0.0849702	0.104048
I_2614749_2617595	SPAC7D4.12c	-1.17701	-1.07188	2.42584	2.52454	1.07287	1.20092	0	2846	2.47519	0.0697926	1.13689	0.090546	0.459316
I_2630262_2628635	SPAC7D4.05	-1.3182	-1.55431	2.65965	2.95351	1.06661	1.00565	2	1627	2.80658	0.207786	1.03613	0.0431095	0.369179
I_2637653_2639631	SPAC7D4.02c	-1.69972	-1.73108	1.00507	1.54116	0.309407	0.464237	3	1978	1.27311	0.379073	0.386822	0.109481	0.303839
I_2661646_2662535	SPAC4F8.10c	-1.12016	-1.88825	2.12251	2.30075	0.976445	0.621513	0	889	2.21163	0.126033	0.798979	0.250975	0.361263
I_2997453_2998157	SPAC31G5.07	-1.75579	-1.59699	8.94236	8.90872	2.64793	2.94491	0	704	8.92554	0.0237897	2.79642	0.209995	0.313306
I_3134962_3138666	SPAC688.11	-1.10183	-1.48867	7.01106	7.01926	3.26662	2.50124	0	3704	7.01516	0.00579878	2.88393	0.541202	0.4111
I_3258320_3254401	SPAC6G9.06c	-1.15901	-1.47813	1.59855	2.01605	0.715863	0.723669	0	3919	1.8073	0.295214	0.719766	0.00551939	0.398255
I_3278586_3276492	SPAC6G9.15c	-1.33098	-1.4386	1.57456	1.54579	0.625883	0.57028	0	2094	1.56018	0.0203426	0.598082	0.0393172	0.383343
I_3596453_3592994	SPAC17G6.04c	-2.14449	-2.20055	14.729	15.5278	3.33133	3.37815	0	3459	15.1284	0.564851	3.35474	0.0331067	0.221751
I_3736525_3743579	SPAP7G5.03	-1.65644	-1.88577	157.01	169.149	49.8069	45.7718	1	7054	163.08	8.58388	47.7893	2.85322	0.293043
I_3858241_3861822	SPAC1071.02	-1.12313	-1.36668	15.6602	19.6987	7.18955	7.63882	4	3581	17.6795	2.85567	7.41418	0.317685	0.419367
I_3892831_3892009	SPAC926.05c	-1.37584	-1.32357	5.36205	5.62446	2.06615	2.24722	1	822	5.49326	0.185552	2.15669	0.128035	0.392606
I_4083493_4081483	SPAC23A1.02c	-1.16387	-1.37769	16.3789	18.8889	7.31013	7.2691	0	2010	17.6339	1.77482	7.28962	0.0290112	0.413386
I_4257641_4254965	SPAC21E11.05c	-1.10007	-1.32707	18.7863	23.9649	8.7637	9.5519	2	2676	21.3756	3.66184	9.1578	0.557339	0.428422
I_4325633_4323424	SPAC27F1.05c	-1.52598	-1.33045	7.23284	7.28522	2.51156	2.89693	0	2209	7.25903	0.0370366	2.70424	0.272496	0.372535
I_4795276_4796348	SPAC22F8.06	-1.28065	-2.24836	1.56142	1.85804	0.642697	0.39105	0	1072	1.70973	0.209742	0.516874	0.177941	0.302313
I_5018021_5015959	SPAC890.07c	-1.82845	-2.50343	2.25225	2.68982	0.634161	0.474368	8	2062	2.47103	0.309402	0.554265	0.11299	0.224305
I_5358881_5360504	SPAC4D7.05	-1.61441	-1.6059	1.21601	1.21273	0.397147	0.398418	2	1623	1.21437	0.0023183	0.397782	0.000898917	0.327563
I_5367360_5369378	SPAC4D7.09	-1.56254	-1.14235	1.39406	1.38891	0.471964	0.629206	4	2018	1.39149	0.00363914	0.550585	0.111187	0.395681
II_47056_49071	SPBPB8B6.03	-1.52329	-3.11726	1.80521	2.66185	0.628019	0.306757	0	2015	2.23353	0.60574	0.467388	0.227166	0.20926
II_51220_47369	SPBPB8B6.04c	-2.80817	-2.71375	1.64741	1.52905	0.235212	0.233079	2	3851	1.58823	0.0836942	0.234145	0.00150846	0.147425
II_59704_58136	SPBPB21E7.01c	-1.53358	-1.97254	8.78012	9.00952	3.03282	2.29567	0	1568	8.89482	0.162213	2.66424	0.521241	0.299527
II_85631_83229	SPBPB10D8.02c	-4.32193	-4.32193	8.2431	10.0248	0.251402	0.287608	0	2402	9.13396	1.25986	0.269505	0.0256016	0.0295058
II_107583_109353	SPBC359.02	-3.47525	-2.88333	2.36674	2.87986	0.212812	0.390302	0	1770	2.6233	0.362831	0.301557	0.125504	0.114953
II_121286_117892	SPBC359.04c	-4.32193	-4.32193	1.79741	2.63458	0.0706455	0.103768	2	3394	2.216	0.591971	0.087207	0.0234215	0.0393534
II_168643_166550	SPBC1683.11c	-1.67794	-1.611	5.0322	4.95067	1.5727	1.62071	0	2093	4.99143	0.0576509	1.59671	0.0339458	0.319889
II_262562_263669	SPBC800.06	-1.1808	-1.2106	2.35208	2.57706	1.03752	1.11352	0	1107	2.46457	0.15908	1.07552	0.053741	0.436392
II_275388_277238	SPBC800.11	-1.13494	-1.12196	3.47174	4.39077	1.58087	2.01741	0	1850	3.93125	0.649849	1.79914	0.308683	0.457651
II_308160_310467	SPBC1773.12	-3.975	-4.23715	5.07454	6.23584	0.322702	0.330664	0	2307	5.65519	0.821161	0.326683	0.00562964	0.0577669
II_355980_358079	SPBC1271.08c	-2.95288	-2.83039	12.4865	15.6813	1.61263	2.2047	0	2099	14.0839	2.25907	1.90867	0.418655	0.135521
II_406839_407908	SPBC106.15	-1.71562	-1.05875	1.15957	1.05585	0.353056	0.506858	2	1069	1.10771	0.0733465	0.429957	0.108754	0.38815
II_453062_451027	SPBC428.06c	-2.05583	-1.35438	1.26707	1.35977	0.304741	0.531811	4	2035	1.31342	0.0655521	0.418276	0.160563	0.318464
II_942898_944922	SPBC646.11	-1.83085	-1.97224	2.09024	1.72764	0.587566	0.440301	3	2024	1.90894	0.256397	0.513934	0.104132	0.269224
II_1576159_1577021	SPBC28F2.03	-1.51487	-1.20812	5.57407	5.06945	1.95053	2.19422	0	862	5.32176	0.356821	2.07237	0.172316	0.389415
II_1742504_1740048	SPBC1D7.05	-1.25935	-1.41178	4.3149	5.51917	1.80248	2.07436	0	2456	4.91704	0.851549	1.93842	0.192254	0.394225
II_1864520_1864753	SPBC3H7.18	-1.19543	-1.13906	138.164	147.682	60.3302	67.0557	0	233	142.923	6.73057	63.693	4.75565	0.445645
II_2138269_2139748	SPBC1711.03	-1.36221	-1.50172	2.1713	2.43522	0.844609	0.859957	4	1479	2.30326	0.186619	0.852283	0.0108529	0.370033
II_2223641_2224720	SPBC14C8.12	-1.40641	-1.55781	4.55598	6.16255	1.71874	2.09322	2	1079	5.35927	1.13602	1.90598	0.264792	0.355642
II_2466018_2468739	SPBC12C2.05c	-2.56315	-3.14518	15.2472	19.2673	2.57992	2.17785	7	2721	17.2573	2.84262	2.37888	0.284308	0.137848
II_2491122_2489019	SPBC557.03c	-1.28283	-1.00574	4.13807	3.77733	1.7007	1.88116	2	2103	3.9577	0.255082	1.79093	0.127601	0.452519
II_2605899_2604587	SPBC25B2.04c	-1.41719	-1.61834	1.90406	2.55257	0.712959	0.831396	1	1312	2.22831	0.458566	0.772178	0.0837474	0.34653
II_2684834_2683836	SPBC3E7.13c	-1.23504	-1.02711	30.0059	32.1476	12.7474	15.7746	1	998	31.0768	1.51439	14.261	2.14054	0.458896
II_2750876_2755161	SPBC336.07	-1.17593	-1.2812	2.9472	3.29967	1.30443	1.35766	0	4285	3.12343	0.24923	1.33104	0.0376376	0.426147
II_2960489_2960729	SPBC2A9.13	-2.06628	-1.99405	119.956	141.397	28.6424	35.4953	1	240	130.676	15.161	32.0688	4.84573	0.245407
II_2962782_2961165	SPBC2A9.08c	-1.48407	-1.77394	1.10997	1.35101	0.39679	0.395047	3	1617	1.23049	0.170438	0.395918	0.00123269	0.321757
II_3446388_3443225	SPBC2G2.06c	-1.42023	-1.53563	38.5764	47.3567	14.4142	16.3346	5	3163	42.9666	6.20858	15.3744	1.35798	0.357822
II_3597571_3604899	SPBC16D10.05	-1.12798	-1.30947	4.9748	5.18698	2.27625	2.09279	1	7328	5.08089	0.15004	2.18452	0.129726	0.429948
II_3752317_3753680	SPBC13G1.12	-1.76603	-1.38727	3.1079	3.41925	0.913776	1.30714	6	1363	3.26357	0.220153	1.11046	0.278147	0.340258
II_3914657_3915896	SPBC1604.09c	-1.84109	-1.41681	4.16219	3.99596	1.16172	1.49665	1	1239	4.07908	0.117543	1.32918	0.236832	0.325853
II_3944032_3941984	SPBC26H8.02c	-1.28849	-1.27535	1.16865	1.08447	0.47842	0.448021	0	2048	1.12656	0.0595277	0.463221	0.0214951	0.411182
II_3966037_3964092	SPBC26H8.07c	-1.93894	-1.75687	1.04162	1.01086	0.271663	0.299103	5	1945	1.02624	0.0217501	0.285383	0.0194032	0.278086
II_4041267_4039174	SPBC215.07c	-1.04876	-1.20742	20.7961	24.4883	10.0525	10.6044	0	2093	22.6422	2.61078	10.3285	0.390282	0.45616
II_4428785_4426157	SPBC1289.16c	-1.4676	-1.42642	22.1877	22.0708	8.02266	8.21151	0	2628	22.1292	0.0826582	8.11709	0.133535	0.366804
II_4430181_4431679	SPBC8E4.05c	-1.50843	-1.85258	5.29161	5.64793	1.85996	1.56389	0	1498	5.46977	0.251955	1.71193	0.209357	0.31298
III_114921_115256	SPCC330.20	-4.32193	-4.32193	3.77571	3.4822	0.112662	0	2	335	3.62895	0.207544	0.0563309	0.0796639	0.0155226
III_117847_117578	SPCC330.21	-4.32193	-4.32193	54.8309	48.2861	1.86246	2.0593	0	269	51.5585	4.62787	1.96088	0.139182	0.0380322
III_212160_214376	SPCC1235.14	-1.723	-1.33405	2.59074	2.50547	0.784783	0.993799	0	2216	2.5481	0.0603	0.889291	0.147796	0.349001
III_441594_439865	SPCC4G3.16	-1.77042	-2.69155	4.27394	5.24225	1.25279	0.811485	0	1729	4.7581	0.684698	1.03214	0.312052	0.216923
III_701735_699064	SPCC16C4.18c	-1.04956	-1.40304	6.81938	7.34896	3.29455	2.77887	1	2671	7.08417	0.37447	3.03671	0.364637	0.428662
III_767541_765936	SPCC1020.09	-1.33537	-1.62127	37.3411	44.7982	14.7979	14.5617	0	1605	41.0697	5.27299	14.6798	0.167056	0.357436
III_818302_819361	SPCC1393.10	-1.28359	-1.19117	4.13562	4.38258	1.69879	1.91934	0	1059	4.2591	0.174631	1.80907	0.155949	0.424753
III_827911_830947	SPCC2H8.02	-3.08006	-2.87851	6.93834	7.7503	0.820472	1.0539	0	3036	7.34432	0.574142	0.937188	0.165062	0.127607
III_921391_921946	SPCC24B10.12	-2.15553	-1.53249	1.2119	1.70568	0.272012	0.589617	0	555	1.45879	0.349149	0.430815	0.22458	0.295323
III_1416243_1413420	SPCC622.10c	-2.85904	-2.80183	32.1999	32.1077	4.4381	4.60441	1	2823	32.1538	0.0652214	4.52126	0.117594	0.140613
III_1731387_1732421	SPCC1450.03	-1.09697	-1.996	4.2391	6.14698	1.98177	1.54102	0	1034	5.19304	1.34907	1.76139	0.311662	0.339184
III_1777205_1776416	SPCC1442.05c	-3.53479	-3.58104	1.1088	1.10299	0.0956697	0.0921666	0	789	1.10589	0.00410388	0.0939182	0.00247712	0.084925
III_2242247_2245648	SPCC790.02	-2.03956	-2.68307	6.08487	8.23909	1.48007	1.28291	3	3401	7.16198	1.52326	1.38149	0.139414	0.192892
III_2314517_2315434	SPCC965.14c	-2.82675	-2.6546	8.22194	7.10333	1.15887	1.1281	0	917	7.66263	0.790977	1.14349	0.0217598	0.149229
htb1 3MB
	Systematic name	logratio1	logratio2	valueWT1	valueWT2	valueMut1	valueMut2	#introns	gene.length	AVERAGE WT	STDEV WT	AVERAGE MUT	STDEV MUT	FOLD CHANGE
I_95961_96966	SPAC1F8.05	-2.38181	-1.21231	4.23024	3.20415	0.811648	1.38283	0	1005	3.7172	0.72555	1.09724	0.403889	0.29518
I_146974_148055	SPAC5H10.01	-1.44003	-2.07091	4.21022	4.86473	1.55171	1.15785	0	1081	4.53748	0.462809	1.35478	0.278501	0.298577
I_150331_148038	SPAC5H10.02c	-1.87545	-2.44288	4.54325	8.68798	1.23822	1.59786	0	2293	6.61561	2.93077	1.41804	0.2543	0.214347
I_161822_160977	SPAC5H10.09c	-1.68765	-1.49934	9.01215	8.26337	2.79765	2.92289	0	845	8.63776	0.529465	2.86027	0.0885532	0.331135
I_236104_235533	SPAC806.03c	-1.25144	-1.20208	2.54998	1.78171	1.07107	0.774418	0	571	2.16584	0.543246	0.922742	0.209761	0.426042
I_273152_274921	SPAC1F5.09c	-1.54929	-1.81262	13.5249	28.0372	4.62115	7.98146	0	1769	20.7811	10.2618	6.3013	2.3761	0.303224
I_504324_502577	SPAC227.03c	-1.89409	-1.37796	6.00291	6.28733	1.61505	2.41913	0	1747	6.14512	0.201111	2.01709	0.568573	0.328242
I_817984_815388	SPAC2G11.05c	-2.88292	-3.07659	6.46966	9.71875	0.877072	1.15204	0	2596	8.09421	2.29745	1.01455	0.194429	0.125343
I_843197_844165	SPAC521.02	-2.00742	-1.3137	4.61127	4.6105	1.1469	1.85475	0	968	4.61088	0.000542241	1.50083	0.500527	0.325497
I_929011_927801	SPAC1687.14c	-1.83736	-2.10786	5.46865	11.702	1.53031	2.71476	0	1210	8.58533	4.40765	2.12254	0.837531	0.247228
I_966164_967591	SPAC222.11	-1.20412	-1.11353	1.3144	1.29309	0.570493	0.597618	0	1427	1.30374	0.0150669	0.584055	0.0191802	0.447984
I_1103890_1101685	SPAC30D11.09	-1.98105	-1.91151	17.9687	28.0115	4.55155	7.44585	2	2205	22.9901	7.10135	5.9987	2.04658	0.260926
I_1146833_1148085	SPAC56F8.12	-1.70657	-2.05661	53.2016	87.5257	16.3003	21.0395	0	1252	70.3636	24.2708	18.6699	3.3511	0.265334
I_1478399_1476887	SPAC9.08c	-1.73782	-2.48038	7.50358	13.2277	2.24974	2.37036	0	1512	10.3656	4.04755	2.31005	0.0852966	0.222857
I_1815796_1813740	SPAC1002.10c	-2.80395	-2.74751	12.8585	14.0611	1.84127	2.09381	0	2056	13.4598	0.850376	1.96754	0.178573	0.146179
I_1886451_1884348	SPAPB1A10.12c	-1.79597	-1.1436	3.46516	3.88814	0.997893	1.75989	1	2103	3.67665	0.299091	1.37889	0.538811	0.37504
I_1996858_1995130	SPAC9G1.13c	-1.11925	-1.08687	4.65563	6.4588	2.14315	3.04068	3	1728	5.55722	1.27503	2.59191	0.63465	0.466405
I_2089237_2091311	SPAC3C7.12	-1.33947	-1.23217	4.46746	5.18546	1.76538	2.20733	0	2074	4.82646	0.507703	1.98635	0.312502	0.411555
I_2154795_2155037	SPAC23C11.12	-2.8547	-2.28191	3.25575	3.3728	0.450092	0.693533	0	242	3.31427	0.0827714	0.571813	0.172139	0.17253
I_2630262_2628635	SPAC7D4.05	-1.11576	-1.35739	2.30193	3.48183	1.06222	1.35892	2	1627	2.89188	0.834314	1.21057	0.209798	0.41861
I_2661646_2662535	SPAC4F8.10c	-1.40123	-1.45626	3.17381	3.45611	1.20163	1.25953	0	889	3.31496	0.199616	1.23058	0.0409479	0.371221
I_3258320_3254401	SPAC6G9.06c	-1.03024	-1.0466	1.37495	2.16231	0.673217	1.04679	0	3919	1.76863	0.556744	0.860002	0.264154	0.486253
I_3596453_3592994	SPAC17G6.04c	-1.91685	-1.76302	7.5755	13.9101	2.00623	4.09835	0	3459	10.7428	4.47925	3.05229	1.47935	0.284124
I_3736525_3743579	SPAP7G5.03	-1.92514	-2.02638	153.723	188.466	40.4776	46.2629	1	7054	171.095	24.5674	43.3702	4.09082	0.253487
I_3892831_3892009	SPAC926.05c	-1.18179	-1.13842	4.42895	5.15988	1.9523	2.34391	1	822	4.79441	0.516843	2.1481	0.276915	0.448043
I_4257641_4254965	SPAC21E11.05c	-1.74621	-1.47542	21.4444	26.2287	6.39224	9.43256	2	2676	23.8365	3.383	7.9124	2.14983	0.331944
I_4795276_4796348	SPAC22F8.06	-1.9168	-1.83503	1.44366	1.65513	0.382342	0.46391	0	1072	1.5494	0.149532	0.423126	0.0576777	0.273091
I_5018021_5015959	SPAC890.07c	-1.63593	-2.26217	2.27162	3.88298	0.730922	0.809438	8	2062	3.0773	1.13941	0.77018	0.055519	0.250278
II_47056_49071	SPBPB8B6.03	-2.37686	-2.75509	2.12136	1.85706	0.408421	0.275081	0	2015	1.98921	0.186887	0.341751	0.0942852	0.171803
II_51220_47369	SPBPB8B6.04c	-2.62593	-2.48977	1.20405	1.50762	0.195056	0.268408	2	3851	1.35583	0.214658	0.231732	0.0518681	0.170915
II_59704_58136	SPBPB21E7.01c	-1.52954	-2.32113	4.09108	7.67993	1.4171	1.53684	0	1568	5.88551	2.5377	1.47697	0.0846682	0.25095
II_85631_83229	SPBPB10D8.02c	-3.97806	-4.32193	4.58927	6.50691	0.291225	0.262991	0	2402	5.54809	1.35598	0.277108	0.0199647	0.0499466
II_107583_109353	SPBC359.02	-1.84179	-1.77534	1.24672	2.01584	0.347804	0.588876	0	1770	1.63128	0.54385	0.46834	0.170464	0.2871
II_121286_117892	SPBC359.04c	-4.29054	-3.95431	1.06999	1.15406	0.0546763	0.0744495	2	3394	1.11202	0.0594466	0.0645629	0.0139818	0.0580589
II_215127_216901	SPBC660.11	-2.03931	-1.12335	3.6268	3.32203	0.88233	1.5249	2	1774	3.47441	0.215499	1.20362	0.454368	0.346423
II_262562_263669	SPBC800.06	-1.22609	-1.17218	3.26507	3.49351	1.39574	1.55025	0	1107	3.37929	0.161532	1.473	0.109258	0.435889
II_308160_310467	SPBC1773.12	-2.92982	-3.45184	2.44648	5.68987	0.321054	0.51999	0	2307	4.06818	2.29342	0.420522	0.140669	0.103369
II_355980_358079	SPBC1271.08c	-2.6855	-1.4205	10.0692	10.3131	1.56523	3.85281	0	2099	10.1912	0.17251	2.70902	1.61756	0.265821
II_396752_398957	SPBC106.10	-1.4512	-1.34248	4.09617	4.14102	1.49804	1.63298	0	2205	4.1186	0.031713	1.56551	0.0954174	0.380107
II_453062_451027	SPBC428.06c	-2.95091	-2.12397	1.56351	1.36371	0.202203	0.312854	4	2035	1.46361	0.141285	0.257529	0.0782419	0.175955
II_942898_944922	SPBC646.11	-2.03621	-1.77462	3.15894	1.98706	0.770157	0.580763	3	2024	2.573	0.828638	0.67546	0.133922	0.262519
II_1576159_1577021	SPBC28F2.03	-1.23297	-1.47162	4.71254	4.27002	2.00491	1.53967	0	862	4.49128	0.312915	1.77229	0.328973	0.394607
II_1742504_1740048	SPBC1D7.05	-1.86475	-1.43108	6.72292	8.03779	1.84592	2.98084	0	2456	7.38035	0.929756	2.41338	0.80251	0.327001
II_1757290_1755901	SPBC1D7.01	-1.14519	-1.09727	8.38683	10.8816	3.79193	5.08607	3	1389	9.63424	1.7641	4.439	0.915094	0.460753
II_1822754_1821460	SPBC9B6.05c	-1.04405	-1.18979	1.03113	1.8375	0.500061	0.805496	4	1294	1.43431	0.570188	0.652778	0.215975	0.455116
II_2223641_2224720	SPBC14C8.12	-1.64539	-1.71385	4.47262	6.34704	1.42971	1.93486	2	1079	5.40983	1.32542	1.68229	0.357195	0.310969
II_2466018_2468739	SPBC12C2.05c	-1.68521	-2.84492	7.86506	17.2636	2.4457	2.40284	7	2721	12.5643	6.64579	2.42427	0.0303038	0.192948
II_2750876_2755161	SPBC336.07	-1.05384	-1.20062	2.87079	4.1786	1.38282	1.81806	0	4285	3.5247	0.924758	1.60044	0.307765	0.454064
II_2960389_2958679	SPBC2A9.07c	-1.081	-1.27635	5.22836	6.94103	2.47145	2.86552	3	1710	6.0847	1.21105	2.66849	0.278648	0.438557
II_3446388_3443225	SPBC2G2.06c	-2.06627	-2.07551	28.6037	34.766	6.82988	8.2483	5	3163	31.6849	4.35742	7.53909	1.00297	0.23794
II_3752317_3753680	SPBC13G1.12	-1.5615	-1.01702	2.67323	3.23587	0.905688	1.59896	6	1363	2.95455	0.397846	1.25232	0.490215	0.423862
II_4282124_4283614	SPBC16A3.09c	-1.27582	-1.15231	2.82424	2.26162	1.16639	1.01751	4	1490	2.54293	0.397833	1.09195	0.105271	0.429405
II_4428785_4426157	SPBC1289.16c	-1.40711	-1.5792	18.7212	25.4421	7.05916	8.51467	0	2628	22.0817	4.75238	7.78692	1.0292	0.352642
III_114921_115256	SPCC330.20	-4.32193	-4.14481	3.65853	1.66782	0.122831	0.0942842	2	335	2.66318	1.40764	0.108558	0.0201857	0.0407625
III_117847_117578	SPCC330.21	-4.15106	-3.59608	31.4929	41.1215	1.77263	3.40049	0	269	36.3072	6.80851	2.58656	1.15107	0.0712409
III_441594_439865	SPCC4G3.16	-1.74455	-2.53257	3.18053	6.93051	0.949159	1.1978	0	1729	5.05552	2.65164	1.07348	0.175817	0.212338
III_767541_765936	SPCC1020.09	-1.2503	-1.73111	30.5654	45.5452	12.8485	13.7191	0	1605	38.0553	10.5923	13.2838	0.615649	0.349066
III_827911_830947	SPCC2H8.02	-1.20837	-1.28841	5.51214	11.1811	2.38541	4.57756	0	3036	8.34664	4.00858	3.48149	1.55008	0.417113
III_1416243_1413420	SPCC622.10c	-2.07097	-2.22586	32.1845	31.1405	7.6599	6.65695	1	2823	31.6625	0.738253	7.15842	0.709191	0.226085
III_2119699_2117095	SPCC126.02c	-1.13507	-1.20959	9.42022	12.4271	4.28916	5.37336	6	2604	10.9237	2.12617	4.83126	0.766649	0.442275
III_2314517_2315434	SPCC965.14c	-1.79006	-2.7132	4.47598	10.501	1.29427	1.60131	0	917	7.4885	4.26034	1.44779	0.217108	0.193335
cdk9ashtb1 DMSO
	Systematic name	logratio1	logratio2	valueWT1	valueWT2	valueMut1	valueMut2	#introns	gene.length	AVERAGE WT	STDEV WT	AVERAGE MUT	STDEV MUT	FOLD CHANGE
I_95961_96966	SPAC1F8.05	-1.22462	-1.29161	2.67974	2.51823	1.14668	1.02868	0	1005	2.59899	0.1142	1.08768	0.0834393	0.418503
I_136139_140365	SPAC11D3.15	-1.55998	-1.3435	8.14212	8.22792	2.76146	3.24232	0	4226	8.18502	0.0606714	3.00189	0.340024	0.366754
I_146974_148055	SPAC5H10.01	-1.99748	-2.36516	5.19648	5.04825	1.30139	0.979844	0	1081	5.12237	0.104815	1.14062	0.22737	0.222674
I_150331_148038	SPAC5H10.02c	-2.07727	-2.07548	4.85944	6.00211	1.1515	1.42404	0	2293	5.43078	0.807986	1.28777	0.192712	0.237125
I_161822_160977	SPAC5H10.09c	-1.41055	-1.93172	8.72698	8.75876	3.28282	2.29582	0	845	8.74287	0.0224662	2.78932	0.697919	0.319039
I_211275_208839	SPAC24B11.07c	-1.55583	-1.30444	3.70434	3.43242	1.25997	1.38971	0	2436	3.56838	0.192279	1.32484	0.0917388	0.371271
I_236104_235533	SPAC806.03c	-1.15978	-1.29382	1.97326	1.80667	0.883192	0.736885	0	571	1.88996	0.117798	0.810039	0.103455	0.428601
I_273152_274921	SPAC1F5.09c	-1.83968	-2.02295	22.6682	23.7497	6.33314	5.8437	0	1769	23.2089	0.764713	6.08842	0.346086	0.262331
I_281347_276657	SPAC1F5.06	-1.0866	-1.24471	11.2565	11.6886	5.30032	4.9325	0	4690	11.4725	0.305526	5.11641	0.260086	0.445971
I_283287_289200	SPAC1F5.04c	-1.07107	-1.23987	2.7807	3.04352	1.32352	1.28866	0	5913	2.91211	0.18584	1.30609	0.0246467	0.448502
I_334615_336131	SPAC12G12.07c	-1.49935	-1.20652	1.57935	1.17683	0.558639	0.509936	1	1516	1.37809	0.284629	0.534287	0.0344382	0.387701
I_359228_357325	SPAC630.07c	-1.60548	-1.53377	1.5433	2.18038	0.507169	0.753048	0	1903	1.86184	0.450486	0.630109	0.173863	0.338433
I_504324_502577	SPAC227.03c	-1.12819	-1.23259	4.79114	5.05747	2.1919	2.15222	0	1747	4.92431	0.188325	2.17206	0.0280572	0.44109
I_633474_633148	SPAC1F3.08c	-1.64976	-1.29243	6.19517	7.55961	1.97436	3.0863	0	326	6.87739	0.9648	2.53033	0.786264	0.36792
I_817984_815388	SPAC2G11.05c	-4.32193	-3.23276	11.7729	9.77149	0.519754	1.03945	0	2596	10.7722	1.41523	0.779602	0.36748	0.0723716
I_843197_844165	SPAC521.02	-1.73362	-1.89573	5.45241	5.69804	1.63952	1.53128	0	968	5.57522	0.173685	1.5854	0.0765336	0.284365
I_929011_927801	SPAC1687.14c	-2.61133	-2.59805	9.38344	8.61417	1.53559	1.42273	0	1210	8.99881	0.543958	1.47916	0.0797989	0.164373
I_953006_950912	SPAC222.05c	-1.19142	-1.56588	3.80404	4.77	1.66568	1.61117	1	2094	4.28702	0.683037	1.63842	0.0385466	0.382183
I_1103890_1101685	SPAC30D11.09	-2.2043	-2.4128	20.1931	24.4764	4.3817	4.59646	2	2205	22.3347	3.02879	4.48908	0.151859	0.200991
I_1146833_1148085	SPAC56F8.12	-2.06205	-2.074	84.9271	77.8737	20.338	18.495	0	1252	81.4004	4.98756	19.4165	1.30318	0.238531
I_1478399_1476887	SPAC9.08c	-2.09571	-2.96411	6.30606	5.41102	1.47533	0.693414	0	1512	5.85854	0.632894	1.08437	0.552895	0.185092
I_1815796_1813740	SPAC1002.10c	-2.86591	-3.32546	11.7122	14.4957	1.60662	1.44602	0	2056	13.1039	1.96821	1.52632	0.113561	0.116478
I_1886451_1884348	SPAPB1A10.12c	-1.21954	-1.2068	2.67114	2.80474	1.14704	1.21509	1	2103	2.73794	0.0944698	1.18106	0.0481227	0.43137
I_2564277_2562477	SPAC4A8.09c	-2.60406	-3.3155	4.84468	5.16914	0.796828	0.519221	1	1800	5.00691	0.229427	0.658025	0.196298	0.131423
I_2614749_2617595	SPAC7D4.12c	-1.20295	-1.32703	2.42584	2.52454	1.05375	1.00625	0	2846	2.47519	0.0697926	1.03	0.0335859	0.416131
I_2630262_2628635	SPAC7D4.05	-1.69499	-1.14391	2.65965	2.95351	0.82145	1.33656	2	1627	2.80658	0.207786	1.079	0.364235	0.384455
I_2661646_2662535	SPAC4F8.10c	-1.27016	-1.00599	2.12251	2.30075	0.880023	1.14561	0	889	2.21163	0.126033	1.01281	0.187795	0.457949
I_2898012_2895098	SPACUNK4.08	-1.05005	-1.05817	2.31129	2.63786	1.11624	1.26681	0	2914	2.47457	0.230918	1.19152	0.106466	0.481506
I_2997453_2998157	SPAC31G5.07	-1.68981	-1.92038	8.94236	8.90872	2.77184	2.35354	0	704	8.92554	0.0237897	2.56269	0.295784	0.287119
I_3258320_3254401	SPAC6G9.06c	-1.47291	-1.32599	1.59855	2.01605	0.575886	0.804154	0	3919	1.8073	0.295214	0.69002	0.16141	0.381796
I_3278586_3276492	SPAC6G9.15c	-1.15344	-1.19344	1.57456	1.54579	0.707845	0.675912	0	2094	1.56018	0.0203426	0.691879	0.0225807	0.443462
I_3596453_3592994	SPAC17G6.04c	-2.35172	-2.35294	14.729	15.5278	2.88558	3.03951	0	3459	15.1284	0.564851	2.96255	0.10884	0.195827
I_3736525_3743579	SPAP7G5.03	-1.75849	-2.07891	157.01	169.149	46.4054	40.0365	1	7054	163.08	8.58388	43.2209	4.50352	0.26503
I_3858241_3861822	SPAC1071.02	-1.49958	-1.43011	15.6602	19.6987	5.53832	7.31024	4	3581	17.6795	2.85567	6.42428	1.25294	0.363375
I_3892831_3892009	SPAC926.05c	-1.05151	-1.00877	5.36205	5.62446	2.58699	2.79519	1	822	5.49326	0.185552	2.69109	0.14722	0.48989
I_4083493_4081483	SPAC23A1.02c	-1.26211	-1.27732	16.3789	18.8889	6.82891	7.79282	0	2010	17.6339	1.77482	7.31086	0.681583	0.414591
I_4257641_4254965	SPAC21E11.05c	-1.27874	-1.43408	18.7863	23.9649	7.74285	8.86899	2	2676	21.3756	3.66184	8.30592	0.796296	0.38857
I_4325633_4323424	SPAC27F1.05c	-1.52766	-1.40414	7.23284	7.28522	2.50864	2.75267	0	2209	7.25903	0.0370366	2.63066	0.172561	0.362398
I_4591855_4593567	SPAC12B10.11	-1.14994	-1.01126	26.5185	33.0711	11.9504	16.407	0	1712	29.7948	4.63339	14.1787	3.15126	0.475878
I_4795276_4796348	SPAC22F8.06	-2.4967	-2.85863	1.56142	1.85804	0.276654	0.256166	0	1072	1.70973	0.209742	0.26641	0.0144872	0.15582
I_5018021_5015959	SPAC890.07c	-2.60052	-2.33206	2.25225	2.68982	0.371349	0.534199	8	2062	2.47103	0.309402	0.452774	0.115152	0.183233
I_5411817_5413219	SPAC29B12.03	-1.45321	-1.08315	1.54292	1.30307	0.563488	0.615044	0	1402	1.423	0.1696	0.589266	0.0364555	0.414102
II_47056_49071	SPBPB8B6.03	-1.94406	-3.12188	1.80521	2.66185	0.469145	0.305778	0	2015	2.23353	0.60574	0.387462	0.115518	0.173475
II_51220_47369	SPBPB8B6.04c	-2.65857	-2.47488	1.64741	1.52905	0.260912	0.275048	2	3851	1.58823	0.0836942	0.26798	0.00999621	0.168729
II_59704_58136	SPBPB21E7.01c	-1.78921	-1.71091	8.78012	9.00952	2.54036	2.75211	0	1568	8.89482	0.162213	2.64624	0.149726	0.297503
II_85631_83229	SPBPB10D8.02c	-4.32193	-4.32193	8.2431	10.0248	0.325704	0.326645	0	2402	9.13396	1.25986	0.326174	0.000665451	0.0357101
II_107583_109353	SPBC359.02	-2.54631	-2.07019	2.36674	2.87986	0.405167	0.685776	0	1770	2.6233	0.362831	0.545472	0.198421	0.207934
II_121286_117892	SPBC359.04c	-4.32193	-4.32193	1.79741	2.63458	0.0762707	0.0577932	2	3394	2.216	0.591971	0.067032	0.0130655	0.0302491
II_168643_166550	SPBC1683.11c	-1.75178	-2.15766	5.0322	4.95067	1.49424	1.10954	0	2093	4.99143	0.0576509	1.30189	0.272025	0.260825
II_308160_310467	SPBC1773.12	-2.99717	-4.32193	5.07454	6.23584	0.635565	0.288748	0	2307	5.65519	0.821161	0.462157	0.245237	0.0817225
II_355980_358079	SPBC1271.08c	-3.17536	-2.80592	12.4865	15.6813	1.38217	2.24242	0	2099	14.0839	2.25907	1.8123	0.608286	0.128679
II_406839_407908	SPBC106.15	-1.44159	-2.05546	1.15957	1.05585	0.426909	0.254007	2	1069	1.10771	0.0733465	0.340458	0.12226	0.307353
II_1533249_1534551	SPBC83.13	-1.26209	-1.32401	2.99417	3.62385	1.24839	1.44745	0	1302	3.30901	0.445253	1.34792	0.140758	0.407348
II_1576159_1577021	SPBC28F2.03	-1.94601	-1.29886	5.57407	5.06945	1.44665	2.06047	0	862	5.32176	0.356821	1.75356	0.434031	0.329507
II_1742504_1740048	SPBC1D7.05	-1.41608	-1.97162	4.3149	5.51917	1.61692	1.4072	0	2456	4.91704	0.851549	1.51206	0.148289	0.307514
II_1864520_1864753	SPBC3H7.18	-1.46463	-1.72456	138.164	147.682	50.0608	44.6872	0	233	142.923	6.73057	47.374	3.79969	0.331465
II_2138269_2139748	SPBC1711.03	-1.30035	-1.55637	2.1713	2.43522	0.88161	0.827987	4	1479	2.30326	0.186619	0.854798	0.0379169	0.371125
II_2223641_2224720	SPBC14C8.12	-1.41312	-1.71013	4.55598	6.16255	1.71076	1.88348	2	1079	5.35927	1.13602	1.79712	0.122126	0.335329
II_2267397_2266351	SPBC21H7.07c	-1.07372	-1.31817	3.98591	5.50656	1.89367	2.20837	0	1046	4.74623	1.07526	2.05102	0.222528	0.432137
II_2450963_2448092	SPBC12C2.11	-1.35449	-1.34968	2.40974	2.87878	0.942387	1.12958	2	2871	2.64426	0.331661	1.03598	0.132364	0.391785
II_2466018_2468739	SPBC12C2.05c	-3.15304	-3.42832	15.2472	19.2673	1.71408	1.78975	7	2721	17.2573	2.84262	1.75191	0.0535095	0.101518
II_2605899_2604587	SPBC25B2.04c	-2.14773	-1.3876	1.90406	2.55257	0.429684	0.975592	1	1312	2.22831	0.458566	0.702638	0.386015	0.315323
II_2684834_2683836	SPBC3E7.13c	-1.08229	-1.3107	30.0059	32.1476	14.1712	12.9595	1	998	31.0768	1.51439	13.5654	0.856776	0.436511
II_2716857_2719120	SPBC4F6.14	-1.05442	-1.00887	1.62254	1.54108	0.781236	0.765818	0	2263	1.58181	0.0575971	0.773527	0.0109022	0.489014
II_2750876_2755161	SPBC336.07	-1.12917	-1.27358	2.9472	3.29967	1.3474	1.36484	0	4285	3.12343	0.24923	1.35612	0.0123365	0.434176
II_2960389_2958679	SPBC2A9.07c	-1.08034	-1.22754	5.93332	7.16711	2.80598	3.06067	3	1710	6.55022	0.872421	2.93333	0.180094	0.447821
II_2960489_2960729	SPBC2A9.13	-2.10611	-2.05576	119.956	141.397	27.8624	34.009	1	240	130.676	15.161	30.9357	4.34633	0.236735
II_2962782_2961165	SPBC2A9.08c	-1.3235	-2.21429	1.10997	1.35101	0.443504	0.291132	3	1617	1.23049	0.170438	0.367318	0.107743	0.298514
II_3446388_3443225	SPBC2G2.06c	-1.52574	-1.63307	38.5764	47.3567	13.3977	15.2678	5	3163	42.9666	6.20858	14.3327	1.32242	0.333579
II_3597571_3604899	SPBC16D10.05	-1.32416	-1.56275	4.9748	5.18698	1.98684	1.75583	1	7328	5.08089	0.15004	1.87133	0.163354	0.368308
II_3752317_3753680	SPBC13G1.12	-1.3494	-1.76308	3.1079	3.41925	1.21972	1.00737	6	1363	3.26357	0.220153	1.11355	0.150148	0.341204
II_3914657_3915896	SPBC1604.09c	-1.63319	-2.25972	4.16219	3.99596	1.34179	0.834405	1	1239	4.07908	0.117543	1.0881	0.358773	0.266751
II_3944032_3941984	SPBC26H8.02c	-1.81259	-1.11506	1.16865	1.08447	0.332691	0.500667	0	2048	1.12656	0.0595277	0.416679	0.118777	0.369869
II_3966037_3964092	SPBC26H8.07c	-1.95769	-1.55979	1.04162	1.01086	0.268154	0.342885	5	1945	1.02624	0.0217501	0.30552	0.0528423	0.297708
II_4428785_4426157	SPBC1289.16c	-1.41361	-1.51777	22.1877	22.0708	8.32863	7.70768	0	2628	22.1292	0.0826582	8.01815	0.439077	0.362334
II_4430181_4431679	SPBC8E4.05c	-1.0838	-1.01835	5.29161	5.64793	2.49651	2.78828	0	1498	5.46977	0.251955	2.64239	0.206317	0.483091
III_114921_115256	SPCC330.20	-4.27807	-4.32193	3.77571	3.4822	0.194612	0.117105	2	335	3.62895	0.207544	0.155858	0.054806	0.0429486
III_117847_117578	SPCC330.21	-4.32193	-4.32193	54.8309	48.2861	1.69177	1.28107	0	269	51.5585	4.62787	1.48642	0.290408	0.0288299
III_441594_439865	SPCC4G3.16	-2.07812	-2.12517	4.27394	5.24225	1.01217	1.20165	0	1729	4.7581	0.684698	1.10691	0.133984	0.232637
III_767541_765936	SPCC1020.09	-1.31669	-1.48743	37.3411	44.7982	14.9908	15.9772	0	1605	41.0697	5.27299	15.484	0.697507	0.377017
III_827911_830947	SPCC2H8.02	-1.00494	-1.0737	6.93834	7.7503	3.45731	3.68216	0	3036	7.34432	0.574142	3.56973	0.158988	0.486054
III_921391_921946	SPCC24B10.12	-1.60056	-2.57873	1.2119	1.70568	0.399623	0.285511	0	555	1.45879	0.349149	0.342567	0.0806896	0.23483
III_1401530_1402672	SPCC622.21	-1.08322	-1.02918	1.08861	1.05024	0.513796	0.514607	3	1142	1.06943	0.0271318	0.514202	0.000573461	0.48082
III_1416243_1413420	SPCC622.10c	-2.99936	-2.56679	32.1999	32.1077	4.02678	5.41912	1	2823	32.1538	0.0652214	4.72295	0.984538	0.146886
III_1731387_1732421	SPCC1450.03	-1.25819	-1.77822	4.2391	6.14698	1.77224	1.79211	0	1034	5.19304	1.34907	1.78217	0.0140539	0.343185
III_1777205_1776416	SPCC1442.05c	-1.43562	-1.89592	1.1088	1.10299	0.409909	0.296378	0	789	1.10589	0.00410388	0.353143	0.0802792	0.319328
III_2072626_2074890	SPCPB1C11.02	-1.47836	-1.17709	2.92861	2.15499	1.05107	0.953027	0	2264	2.5418	0.547034	1.00205	0.0693259	0.394228
III_2119699_2117095	SPCC126.02c	-1.16156	-1.25976	9.31848	10.6265	4.16563	4.43777	6	2604	9.97247	0.924887	4.3017	0.192428	0.431357
III_2242247_2245648	SPCC790.02	-1.91779	-2.45059	6.08487	8.23909	1.61042	1.50722	3	3401	7.16198	1.52326	1.55882	0.0729692	0.217652
III_2314517_2315434	SPCC965.14c	-2.36046	-2.45349	8.22194	7.10333	1.60105	1.29685	0	917	7.66263	0.790977	1.44895	0.215107	0.189093
cdk9ashtb1 3MB
	Systematic name	logratio1	logratio2	valueWT1	valueWT2	valueMut1	valueMut2	#introns	gene.length	AVERAGE WT	STDEV WT	AVERAGE MUT	STDEV MUT	FOLD CHANGE
I_66980_64559	SPAC977.16c	-1.86377	-2.28369	2.02205	3.98468	0.555574	0.818341	1	2421	3.00337	1.38779	0.686958	0.185804	0.228729
I_817984_815388	SPAC2G11.05c	-1.18649	-1.80577	6.46966	9.71875	2.84258	2.77984	0	2596	8.09421	2.29745	2.81121	0.0443634	0.347311
I_1146833_1148085	SPAC56F8.12	-1.06268	-1.41228	53.2016	87.5257	25.4698	32.885	0	1252	70.3636	24.2708	29.1774	5.24333	0.414666
I_1478399_1476887	SPAC9.08c	-2.28675	-3.04511	7.50358	13.2277	1.53776	1.60255	0	1512	10.3656	4.04755	1.57016	0.0458194	0.151477
I_1996858_1995130	SPAC9G1.13c	-1.56613	-1.21777	4.65563	6.4588	1.57227	2.77694	3	1728	5.55722	1.27503	2.17461	0.851833	0.391312
I_3596453_3592994	SPAC17G6.04c	-1.02026	-1.1948	7.5755	13.9101	3.73493	6.07661	0	3459	10.7428	4.47925	4.90577	1.65581	0.456656
I_3736525_3743579	SPAP7G5.03	-1.72626	-1.97264	153.723	188.466	46.4602	48.0187	1	7054	171.095	24.5674	47.2394	1.10203	0.276101
I_4606871_4604880	SPAC1093.07	-1.09567	-1.9105	5.24905	11.649	2.45613	3.09865	0	1991	8.44904	4.52547	2.77739	0.454327	0.328723
I_4668470_4671381	SPAC144.08	-1.01739	-1.03748	24.3455	32.2306	12.0269	15.702	1	2911	28.2881	5.57558	13.8645	2.59873	0.490117
II_51220_47369	SPBPB8B6.04c	-1.07704	-2.08122	1.20405	1.50762	0.570719	0.356271	2	3851	1.35583	0.214658	0.463495	0.151638	0.341853
II_85631_83229	SPBPB10D8.02c	-3.59901	-3.89279	4.58927	6.50691	0.378734	0.438056	0	2402	5.54809	1.35598	0.408395	0.0419466	0.07361
II_121286_117892	SPBC359.04c	-3.41036	-3.14617	1.06999	1.15406	0.100637	0.130357	2	3394	1.11202	0.0594466	0.115497	0.0210151	0.103862
II_1010162_1008690	SPBC146.05c	-1.16066	-1.20135	11.4413	17.0884	5.11778	7.43121	1	1472	14.2648	3.99311	6.2745	1.63584	0.439858
II_3759491_3757414	SPBC31F10.04c	-1.1127	-1.10216	9.86915	12.6904	4.56377	5.91145	2	2077	11.2798	1.99494	5.23761	0.952953	0.464336
III_117847_117578	SPCC330.21	-2.6277	-2.08763	31.4929	41.1215	5.09561	9.67451	0	269	36.3072	6.80851	7.38506	3.23777	0.203405
III_1412214_1411144	SPCC622.08c	-1.79835	-2.93026	1.69087	1.42484	0.48613	0.186927	0	1070	1.55785	0.188111	0.336528	0.211568	0.21602
III_1416243_1413420	SPCC622.10c	-1.28768	-1.14122	32.1845	31.1405	13.1831	14.1184	1	2823	31.6625	0.738253	13.6507	0.661334	0.431133
III_2113660_2111240	SPCC576.17c	-1.14303	-1.16501	10.5236	10.7299	4.76515	4.78514	1	2420	10.6268	0.145906	4.77515	0.0141316	0.449351

## Sheet: up_sense
cdk9as DMSO
	Systematic name	logratio1	logratio2	valueWT1	valueWT2	valueMut1	valueMut2	#introns	gene.length	AVERAGE WT	STDEV WT	AVERAGE MUT	STDEV MUT	FOLD CHANGE
I_66980_64559	SPAC977.16c	2.50751	1.73923	18.0868	19.2801	102.848	64.3678	1	2421	18.6834	0.843816	83.6079	27.2097	4.47498
I_384751_377844	SPAC1751.01c	1.41022	1.20404	8.65288	8.37048	22.9974	19.2843	0	6907	8.51168	0.199684	21.1408	2.62556	2.48375
I_1027811_1029993	SPAC139.05	2.47614	1.34381	4.85301	6.13567	27.0025	15.5736	0	2182	5.49434	0.906976	21.2881	8.08146	3.87454
I_1077514_1074331	SPAC1A6.04c	1.24998	1.64591	632.359	563.562	1504	1763.64	0	3183	597.961	48.647	1633.82	183.599	2.73232
I_1176703_1178897	SPAC22A12.11	2.79761	2.67492	110.626	90.9388	769.171	580.739	0	2194	100.782	13.921	674.955	133.242	6.69715
I_1189506_1185837	SPAC22A12.17c	1.02573	1.1816	0.957702	1.0519	1.94988	2.38601	0	3669	1.0048	0.0666081	2.16794	0.308392	2.15758
I_2177050_2174641	SPAC13F5.03c	3.90689	3.6949	13.3026	16.5282	204.417	214.043	0	2409	14.9154	2.28086	209.23	6.80624	14.0278
I_2297981_2295580	SPAC13G7.02c	1.69328	1.98128	154.011	169.598	498.058	669.645	0	2401	161.804	11.0216	583.852	121.33	3.60838
I_2381690_2382200	SPAC22H10.13	2.90571	2.5685	83.6798	105.08	627.087	623.326	0	510	94.3798	15.1321	625.206	2.65916	6.62437
I_2524734_2523372	SPAC23H3.15c	2.74258	1.6322	30.9467	42.8521	207.116	132.835	0	1362	36.8994	8.41841	169.976	52.5247	4.60646
I_2665035_2662988	SPAC4F8.08	1.88219	1.13933	0.539403	0.646952	1.98842	1.42509	0	2047	0.593178	0.0760483	1.70676	0.398332	2.87731
I_2972064_2967916	SPAPB24D3.10c	3.08674	2.51759	8.16986	7.04069	69.4091	40.3167	0	4148	7.60528	0.798437	54.8629	20.5714	7.21379
I_2980428_2981839	SPAPB1A11.02	3.90689	3.90689	0.489485	0.387062	9.61994	9.06903	1	1411	0.438274	0.0724242	9.34449	0.389554	21.3211
I_3829377_3826456	SPAC4H3.03c	3.90689	3.90689	1.36027	1.62042	31.8196	24.3786	0	2921	1.49035	0.183955	28.0991	5.2616	18.8541
I_3841498_3843136	SPAC4H3.08	3.18772	3.02036	6.80263	7.70879	61.9837	62.5467	0	1638	7.25571	0.640754	62.2652	0.398089	8.58155
I_4234760_4232998	SPAC1F7.07c	2.49552	2.42068	7.11605	6.33568	40.1296	33.9228	0	1762	6.72587	0.551801	37.0262	4.38893	5.50505
I_4235080_4237874	SPAC1F7.08	2.39389	2.67651	1.29349	1.36727	6.79826	8.74109	0	2794	1.33038	0.0521683	7.76968	1.37379	5.84018
I_4606871_4604880	SPAC1093.07	1.3114	1.00266	1.96573	2.30059	4.8786	4.60967	0	1991	2.13316	0.236784	4.74413	0.190157	2.224
I_4791892_4795263	SPAC22F8.05	2.73469	2.13525	16.3613	17.319	108.903	76.085	0	3371	16.8401	0.677257	92.4941	23.2059	5.49248
I_5129129_5123328	SPAC29A4.11	1.90174	1.90966	2.45247	2.34727	9.16397	8.81913	0	5801	2.39987	0.0743897	8.99155	0.243841	3.74669
I_5124392_5124613	SPAC29A4.22	3.90689	3.30779	1.22964	3.11086	27.4897	30.8052	0	221	2.17025	1.33022	29.1475	2.34442	13.4305
I_5124554_5125643	SPAC29A4.12c	3.90689	3.90689	4.09465	4.87809	74.932	88.0583	0	1089	4.48637	0.553976	81.4951	9.28169	18.1651
I_5392191_5392898	SPAC3G6.07	2.33778	2.90453	2.01764	2.21344	10.1996	16.5737	0	707	2.11554	0.138452	13.3866	4.50714	6.32777
I_5539516_5538480	SPAC186.04c	1.97675	2.40854	3.46578	3.94513	13.6415	20.9461	0	1036	3.70546	0.338955	17.2938	5.16516	4.66711
II_59704_58136	SPBPB21E7.01c	3.31472	1.80245	13.1186	13.6996	130.533	47.7858	0	1568	13.4091	0.410792	89.1594	58.5112	6.64916
II_63086_61526	SPBPB21E7.11	1.62038	1.26633	0.678857	1.00314	2.08719	2.41305	2	1560	0.840999	0.229303	2.25012	0.230419	2.67553
II_65620_64487	SPBPB21E7.04c	3.90689	3.57451	3.33162	4.33767	97.6909	51.6762	0	1133	3.83465	0.711388	74.6835	32.5373	19.476
II_128660_129742	SPBC359.06	3.90689	3.22959	2.5099	2.79627	68.9134	26.2291	0	1082	2.65308	0.2025	47.5712	30.1824	17.9305
II_155751_159570	SPBC1683.08	3.90689	3.12067	7.67345	8.33311	141.244	72.4805	0	3819	8.00328	0.466452	106.862	48.6231	13.3523
II_162497_160357	SPBC1683.09c	2.56062	1.81731	1.82886	2.17577	10.7896	7.66795	0	2140	2.00232	0.245303	9.22877	2.20734	4.60905
II_199474_197660	SPBC1198.14c	1.37735	1.46481	4.92425	5.26738	12.7928	14.5394	0	1814	5.09581	0.242632	13.6661	1.23506	2.68182
II_396752_398957	SPBC106.10	1.44874	1.04513	44.2197	49.2008	120.707	101.528	0	2205	46.7103	3.52216	111.117	13.5612	2.37886
II_578063_580056	SPBC354.12	1.2276	1.34227	91.8466	81.2085	215.084	205.905	1	1993	86.5276	7.52223	210.494	6.49059	2.43268
II_717888_718991	SPBC119.03	1.99819	1.01757	123.883	150.091	494.909	303.861	0	1103	136.987	18.5317	399.385	135.092	2.9155
II_1224480_1226219	SPBC725.10	2.02819	1.80486	28.5162	22.9668	116.316	80.2449	3	1739	25.7415	3.92403	98.2803	25.5058	3.81797
II_1455028_1455333	SPBC32H8.15	1.66611	2.02129	0.600899	0.26684	1.907	1.08323	0	305	0.433869	0.236215	1.49511	0.582492	3.446
II_1950255_1947985	SPBC16E9.16c	2.72729	3.43726	15.858	11.1358	105.013	120.625	2	2270	13.4969	3.33907	112.819	11.0395	8.35891
II_2337787_2335176	SPBC24C6.09c	2.14462	1.15815	2.09784	1.89293	9.27611	4.22445	0	2611	1.99538	0.144896	6.75028	3.57206	3.38295
II_2518792_2516125	SPBC365.12c	1.79249	1.47343	29.9832	35.6858	103.866	99.0926	0	2667	32.8345	4.03232	101.479	3.375	3.09062
II_2536164_2538254	SPBC29A10.02	1.78691	1.34392	0.880798	0.940386	3.0394	2.38708	2	2090	0.910592	0.0421351	2.71324	0.461265	2.97965
II_2660992_2660139	SPBC3E7.02c	1.92669	1.75293	924.022	1040.97	3512.97	3508.5	0	853	982.495	82.6928	3510.74	3.16529	3.57329
II_2704645_2707648	SPBC4F6.09	3.90689	3.90689	2.99289	3.10124	78.4923	54.4464	0	3003	3.04706	0.0766104	66.4693	17.003	21.8142
II_2888450_2889979	SPBP4H10.09	3.90689	3.90689	0.240912	0.214314	35.129	34.0215	0	1529	0.227613	0.0188071	34.5753	0.783058	151.904
II_2890645_2891823	SPBP4H10.10	2.92928	2.69654	3.17753	3.61563	24.2042	23.4382	0	1178	3.39658	0.309786	23.8212	0.541692	7.0133
II_3242818_3239038	SPBC19F8.06c	2.02897	2.09204	0.950119	0.97285	3.87756	4.14775	0	3780	0.961484	0.0160729	4.01265	0.191054	4.1734
II_3498388_3502150	SPBPB7E8.02	1.73967	1.9271	15.6293	16.3361	52.1955	62.1246	0	3762	15.9827	0.499786	57.1601	7.02093	3.57636
II_4106013_4104214	SPBC56F2.06	2.47779	2.3774	4.747	5.57837	26.4429	28.9852	0	1799	5.16269	0.587869	27.7141	1.7977	5.36815
II_4428785_4426157	SPBC1289.16c	2.49828	2.60615	4.74603	4.50869	26.8155	27.4523	0	2628	4.62736	0.167827	27.1339	0.450282	5.8638
II_4483799_4482234	SPBPB2B2.10c	2.00252	1.67276	10.8218	12.3724	43.3629	39.446	0	1565	11.5971	1.09641	41.4045	2.76969	3.57024
II_4487569_4484023	SPBPB2B2.12c	3.36432	1.78147	6.16169	6.57079	63.4543	22.5888	0	3546	6.36624	0.289278	43.0215	28.8963	6.75777
III_209921_211648	SPCC1235.18	2.77243	3.79896	0.269751	0.172381	1.84309	2.39933	0	1727	0.221066	0.0688506	2.12121	0.393322	9.59539
III_212160_214376	SPCC1235.14	3.77186	3.62538	55.9497	56.7878	764.257	700.816	0	2216	56.3687	0.592602	732.537	44.8596	12.9955
III_235289_232288	SPCC548.07c	3.90689	3.90689	1.27317	1.29532	133.79	168.867	0	3001	1.28424	0.0156675	151.329	24.8029	117.835
III_241999_239463	SPCC794.01c	3.90689	3.90689	5.44652	6.47759	228.774	269.595	1	2536	5.96205	0.729077	249.185	28.8645	41.7951
III_241472_245622	SPCC794.02	3.24714	1.95667	1.02705	1.28849	9.75161	5.00147	4	4150	1.15777	0.184864	7.37654	3.35886	6.37135
III_245844_247871	SPCC794.03	1.20425	1.12015	1.51392	1.75185	3.48833	3.808	0	2027	1.63289	0.168246	3.64816	0.226041	2.23418
III_252103_248211	SPCC794.04c	2.43328	1.71187	6.90877	6.72587	37.3157	22.033	0	3892	6.81732	0.129329	29.6743	10.8065	4.35279
III_252472_254092	SPCC794.16	3.90689	3.7396	0.19617	0.269701	3.14119	3.60258	0	1620	0.232936	0.0519941	3.37188	0.326252	14.4756
III_532584_537202	SPCP31B10.06	1.71929	1.39594	15.8802	13.9235	52.2897	36.6411	0	4618	14.9019	1.38363	44.4654	11.0652	2.98388
III_1341847_1340628	SPCC338.18	3.90689	3.22189	2.98326	4.2706	48.4765	39.8451	0	1219	3.62693	0.910288	44.1608	6.10335	12.1758
III_1396887_1400821	SPCC1281.08	1.6659	1.19049	8.26108	8.25084	26.2134	18.8309	4	3934	8.25596	0.00724104	22.5222	5.22023	2.72799
III_1705817_1707734	SPCC191.01	1.4743	1.30835	41.2103	48.068	114.503	119.044	0	1917	44.6392	4.8491	116.774	3.21139	2.61594
III_1721489_1722397	SPCC191.10	3.90689	2.15544	0.648286	0.908904	13.325	4.04921	0	908	0.778595	0.184284	8.68712	6.55899	11.1574
III_1723393_1726164	SPCC191.11	3.90689	3.90689	4.91261	5.12751	821.835	419.358	0	2771	5.02006	0.151954	620.596	284.594	123.623
III_1843300_1840594	SPCC1223.03c	3.90689	3.74938	26.3508	29.3172	503.705	394.273	0	2706	27.834	2.09752	448.989	77.3801	16.131
III_2044397_2041789	SPCC1739.08c	3.90689	3.90689	0.49434	0.516548	19.8933	23.9771	0	2608	0.505444	0.0157031	21.9352	2.88765	43.3979
III_2113660_2111240	SPCC576.17c	1.79217	2.41266	3.53446	3.6861	12.2411	19.6268	1	2420	3.61028	0.107224	15.934	5.22251	4.4135
III_2432505_2433520	SPCC569.02c	1.94154	1.92426	2.2673	2.22333	8.70906	8.4385	0	1015	2.24532	0.0310893	8.57378	0.191313	3.81852
cdk9as 3MB
	Systematic name	logratio1	logratio2	valueWT1	valueWT2	valueMut1	valueMut2	#introns	gene.length	AVERAGE WT	STDEV WT	AVERAGE MUT	STDEV MUT	FOLD CHANGE
I_475041_473792	SPAC24H6.08	1.84539	1.31378	20.1733	32.6904	72.4925	81.2656	0	1249	26.4318	8.85097	76.879	6.20352	2.90858
I_506520_507605	SPAC227.06	1.82805	1.02054	81.5115	178.431	289.412	361.981	0	1085	129.971	68.5328	325.696	51.314	2.50591
I_511433_510410	SPAC227.08c	2.27497	1.0401	13.4609	22.8646	65.149	47.0179	2	1023	18.1627	6.64943	56.0835	12.8206	3.08783
I_1770113_1768709	SPAC17A5.09c	1.31371	1.01156	35.5633	58.5186	88.4035	117.979	0	1404	47.041	16.2318	103.191	20.9127	2.19364
I_1770119_1772023	SPAC17A5.10	1.07317	1.02568	15.2279	25.4507	32.0404	51.8157	0	1904	20.3393	7.22858	41.928	13.9832	2.06143
I_1969093_1968434	SPAC9G1.14	3.69097	3.90689	3.85244	2.21321	49.754	63.0437	0	659	3.03282	1.15911	56.3988	9.39724	18.5961
I_2095066_2094110	SPAC3C7.14c	1.0216	1.17093	1124.18	2073.47	2282.26	4668.57	0	956	1598.82	671.254	3475.42	1687.37	2.17373
I_2297981_2295580	SPAC13G7.02c	1.8596	2.44631	113.871	110.751	413.246	603.617	0	2401	112.311	2.2061	508.432	134.612	4.52698
I_2892803_2891049	SPACUNK4.10	2.09948	1.30844	133.324	152.274	571.365	377.141	2	1754	142.799	13.3993	474.253	137.338	3.32113
I_2921063_2922821	SPAC513.07	1.64373	1.09588	244.787	297.167	764.894	635.177	0	1758	270.977	37.0383	700.035	91.7236	2.58337
I_3033916_3033456	SPAC1786.04	3.10497	2.58044	0.446248	0.460496	3.83942	2.75432	0	460	0.453372	0.0100746	3.29687	0.767282	7.27188
I_3528225_3526978	SPAC16E8.14c	1.07641	1.40906	20.9883	19.6075	44.2598	52.0704	4	1247	20.2979	0.976375	48.1651	5.52292	2.37291
I_3639824_3638557	SPAC1142.07c	1.30754	1.10547	62.0108	76.1122	153.489	163.77	1	1267	69.0615	9.97124	158.629	7.26966	2.29693
I_3821537_3820527	SPAC1F12.10c	2.08052	1.48074	45.6367	69.924	193.025	195.152	2	1010	57.7804	17.1737	194.088	1.50449	3.35907
I_3852219_3851646	SPAC4H3.12c	1.30295	1.06614	0.625172	0.949643	1.5425	1.98838	0	573	0.787407	0.229436	1.76544	0.315281	2.2421
I_4434861_4435509	SPAC9E9.01	1.02596	1.27572	0.531074	1.11414	1.08144	2.69755	1	648	0.822608	0.412292	1.8895	1.14277	2.29696
I_4515015_4510983	SPAC27D7.03c	2.16511	1.13333	3.40257	4.74276	15.2605	10.404	0	4032	4.07267	0.947661	12.8323	3.43412	3.15083
I_4658322_4656535	SPAC144.04c	1.81906	2.26786	175.801	159.127	620.318	766.366	0	1787	167.464	11.7906	693.342	103.272	4.14025
I_4939182_4937755	SPAC1B3.06c	1.02294	1.30182	58.6542	81.0178	119.189	199.741	0	1427	69.836	15.8135	159.465	56.9591	2.28342
I_5172112_5170789	SPAC26F1.07	1.39834	1.48371	179.253	149.284	472.508	417.497	0	1323	164.268	21.1916	445.003	38.8987	2.709
II_362405_364861	SPBC1271.05c	1.20613	1.12948	35.5845	61.6425	82.0999	134.861	0	2456	48.6135	18.4258	108.48	37.3077	2.23149
II_509412_511089	SPBC1685.06	1.70603	1.11525	0.794436	1.3628	2.59193	2.95226	1	1677	1.07862	0.401892	2.7721	0.254787	2.57005
II_525686_522659	SPBC1685.12c	1.3906	1.28582	15.5371	7.87141	40.7363	19.1921	1	3027	11.7043	5.42049	29.9642	15.234	2.56011
II_2660992_2660139	SPBC3E7.02c	2.11061	1.90471	340.762	639.74	1471.66	2395.4	0	853	490.251	211.409	1933.53	653.182	3.94396
II_2661796_2661978	SPBC3E7.17	2.25347	1.55356	0.276441	0.800842	1.31815	2.35079	0	182	0.538641	0.370807	1.83447	0.730187	3.40574
II_3615320_3612265	SPBC16D10.08c	1.68606	1.06044	196.757	262.224	633.119	546.887	0	3055	229.491	46.2924	590.003	60.9756	2.57092
II_3990414_3991685	SPBC3B9.01	1.4945	1.08278	116.789	175.088	329.07	370.858	0	1271	145.938	41.224	349.964	29.5482	2.39803
II_4488322_4490271	SPBPB2B2.13	1.63372	1.39876	16.1665	15.9164	50.1667	41.9677	0	1949	16.0415	0.176841	46.0672	5.79757	2.87175
III_252103_248211	SPCC794.04c	2.25878	1.26036	2.06989	2.52085	9.90622	6.03881	0	3892	2.29537	0.318876	7.97252	2.73467	3.47331
III_394274_392022	SPCC1682.11c	1.22865	1.10966	20.0717	28.2545	47.0375	60.9718	3	2252	24.1631	5.78606	54.0046	9.853	2.235
III_408882_407598	SPCC306.02c	1.34496	1.15488	63.388	101.149	161.02	225.224	1	1284	82.2683	26.7008	193.122	45.3989	2.34746
III_989739_986014	SPCC1795.06	2.11934	1.0598	0.840114	1.20072	3.65025	2.50307	0	3725	1.02042	0.254987	3.07666	0.811177	3.0151
III_1355680_1355008	SPCC338.12	1.20988	2.28168	40.9865	47.2975	94.8092	229.981	0	672	44.142	4.46252	162.395	95.5811	3.67893
III_1780705_1779522	SPCC1442.07c	1.16653	1.04739	43.6496	56.2306	97.9808	116.217	0	1183	49.9401	8.89609	107.099	12.8948	2.14454
III_2423807_2427995	SPCC569.05c	1.54493	1.06258	15.9238	19.334	46.4641	40.3821	0	4188	17.6289	2.41136	43.4231	4.30066	2.46318
htb1 DMSO
	Systematic name	logratio1	logratio2	valueWT1	valueWT2	valueMut1	valueMut2	#introns	gene.length	AVERAGE WT	STDEV WT	AVERAGE MUT	STDEV MUT	FOLD CHANGE
I_82746_84786	SPAC1F8.01	1.96164	1.45083	0.766961	0.992831	2.98734	2.71405	0	2040	0.879896	0.159714	2.85069	0.193248	3.23981
I_90300_88201	SPAC1F8.03c	3.90689	3.90689	0.0219363	0.0343522	1.34821	2.32086	0	2099	0.0281443	0.00877941	1.83453	0.68777	65.1833
I_93931_92387	SPAC1F8.04c	1.04522	1.60308	2.53482	2.26335	5.23104	6.87586	0	1544	2.39908	0.191959	6.05345	1.16306	2.52323
I_146974_148055	SPAC5H10.01	1.4754	1.34273	6.07593	6.36579	16.8948	16.1456	0	1081	6.22086	0.204965	16.5202	0.529784	2.65561
I_543735_541576	SPAC2F7.06c	1.72557	1.22752	2.07872	2.55541	6.87453	5.98384	0	2159	2.31707	0.337069	6.42918	0.629816	2.77471
I_689345_691122	SPAC22F3.08c	1.23383	1.1677	14.9838	16.4526	35.2405	36.9611	0	1777	15.7182	1.03858	36.1008	1.21665	2.29675
I_757153_756479	SPAC4G8.02c	1.02243	1.12707	66.2561	93.6403	134.588	204.525	2	674	79.9482	19.3636	169.557	49.4524	2.12083
I_1027811_1029993	SPAC139.05	1.88755	1.49034	4.85301	6.13567	17.9565	17.2385	0	2182	5.49434	0.906976	17.5975	0.507678	3.20284
I_1087505_1086242	SPAC1A6.08c	1.13276	1.17685	4.72001	6.49362	10.3499	14.6809	0	1263	5.60682	1.25413	12.5154	3.06249	2.23218
I_1794994_1792433	SPAC1610.03c	1.40129	1.27023	0.719513	0.804791	1.90051	1.94116	3	2561	0.762152	0.0603009	1.92083	0.0287422	2.52027
I_1835270_1837060	SPAC1002.19	1.10263	1.05841	133.168	138.377	285.972	288.188	0	1790	135.772	3.68321	287.08	1.5669	2.11442
I_2150624_2151601	SPAC23C11.10	1.1702	1.00665	3.52907	4.26302	7.94192	8.56544	4	977	3.89605	0.518985	8.25368	0.440899	2.11848
I_2259353_2262602	SPAC4G9.05	1.33117	1.16819	0.623282	0.71699	1.56822	1.61129	3	3249	0.670136	0.0662618	1.58975	0.0304594	2.37228
I_2297981_2295580	SPAC13G7.02c	1.29512	1.10749	154.011	169.598	377.94	365.434	0	2401	161.804	11.0216	371.687	8.84303	2.29714
I_2381690_2382200	SPAC22H10.13	1.14415	1.14101	83.6798	105.08	184.946	231.738	0	510	94.3798	15.1321	208.342	33.0867	2.20748
I_2913270_2912762	SPAC513.03	1.25618	1.16815	5.70843	5.4457	13.6353	12.2378	1	508	5.57707	0.185778	12.9365	0.988163	2.31959
I_2984439_2986118	SPAPB1A11.03	2.41303	2.58255	0.219389	0.238538	1.16845	1.42884	0	1679	0.228964	0.0135407	1.29865	0.184125	5.67185
I_3075988_3074267	SPAC24C9.15c	1.39512	1.34967	1.49824	1.65017	3.94054	4.20553	2	1721	1.57421	0.107431	4.07304	0.187379	2.58735
I_3272699_3272076	SPAC6G9.13c	1.4029	2.38875	3.08382	2.47292	8.15462	12.9507	1	623	2.77837	0.431973	10.5527	3.39134	3.79815
I_3382274_3383404	SPAC8E11.03c	1.71314	1.63153	0.733448	0.830794	2.40478	2.57414	1	1130	0.782121	0.0688339	2.48946	0.119754	3.18296
I_3508537_3507198	SPAC16E8.05c	3.25099	3.25648	1.41324	1.55845	13.4544	14.8934	1	1339	1.48585	0.102683	14.1739	1.01754	9.53925
I_3829377_3826456	SPAC4H3.03c	1.71658	1.45139	1.36027	1.62042	4.4706	4.43138	0	2921	1.49035	0.183955	4.45099	0.0277361	2.98655
I_3899709_3898266	SPAC926.08c	1.01141	1.01328	70.9706	83.2029	143.068	167.945	2	1443	77.0867	8.64958	155.507	17.5907	2.01729
I_4291776_4288009	SPAC2C4.17c	1.19057	1.01961	25.8637	29.8176	59.032	60.4513	0	3767	27.8407	2.79582	59.7416	1.00364	2.14584
I_4303885_4301367	SPAC25G10.04c	1.05	1.10638	5.01002	5.25597	10.3734	11.3164	0	2518	5.13299	0.173919	10.8449	0.666776	2.11278
I_4362493_4365125	SPAC23D3.12	1.04663	1.05833	45.4639	42.684	93.9145	88.8905	0	2632	44.0739	1.96562	91.4025	3.55254	2.07384
I_4524731_4523298	SPAC27D7.09c	2.45794	2.79149	9.83157	9.57831	54.0178	66.3149	0	1433	9.70494	0.179081	60.1664	8.69539	6.19956
I_4531031_4529389	SPAC27D7.11c	2.62286	2.65744	145.656	132.307	897.194	834.742	0	1642	138.981	9.43874	865.968	44.1604	6.23082
I_5100214_5099293	SPAC1250.02	2.79387	2.09302	0.272515	0.592215	1.88986	2.52662	1	921	0.432365	0.226062	2.20824	0.450262	5.10735
I_5124554_5125643	SPAC29A4.12c	1.99496	1.83479	4.09465	4.87809	16.3215	17.4011	0	1089	4.48637	0.553976	16.8613	0.763402	3.75835
I_5448735_5451642	SPAC1039.02	2.16643	1.9494	81.6822	101.488	366.681	391.96	0	2907	91.5851	14.0049	379.32	17.875	4.14173
I_5465377_5468649	SPAC1039.09	2.87526	2.7668	2.89887	3.19363	21.2701	21.7358	0	3272	3.04625	0.208425	21.503	0.329323	7.05882
I_5470432_5471520	SPAC1039.10	2.11786	1.87865	3.59638	4.41669	15.6101	16.2416	2	1088	4.00653	0.580048	15.9258	0.446523	3.97496
I_5505583_5508782	SPAC869.05c	1.59249	1.27812	5.46918	6.63523	16.4933	16.092	0	3199	6.0522	0.824521	16.2927	0.283805	2.69202
II_162497_160357	SPBC1683.09c	1.88406	1.78802	1.82886	2.17577	6.75056	7.51381	0	2140	2.00232	0.245303	7.13218	0.539698	3.56197
II_262562_263669	SPBC800.06	1.16525	1.34181	93.6364	100.058	210	253.616	0	1107	96.847	4.54048	231.808	30.8411	2.39355
II_501253_502441	SPBC1685.16	1.08184	1.2274	43.6663	55.1589	92.4301	129.151	3	1188	49.4126	8.12646	110.791	25.9657	2.24215
II_509412_511089	SPBC1685.06	1.38132	1.57957	1.20592	1.20135	3.1415	3.59061	1	1677	1.20364	0.00323381	3.36606	0.317567	2.79657
II_607214_611989	SPBC839.06	1.58377	1.54459	0.491592	0.464979	1.47356	1.35644	0	4775	0.478286	0.0188187	1.415	0.0828122	2.95849
II_1122015_1120582	SPBC1709.11c	1.01402	1.19158	26.5651	27.872	53.6491	63.6607	3	1433	27.2186	0.924169	58.6549	7.0793	2.15496
II_1489773_1488036	SPBC11B10.02c	3.33242	3.02223	20.7921	27.8788	209.438	226.493	3	1737	24.3354	5.01109	217.966	12.0597	8.95673
II_1722231_1724450	SPBC2F12.09c	1.98407	2.03248	0.417034	0.475836	1.64982	1.94668	0	2219	0.446435	0.0415788	1.79825	0.209911	4.02802
II_1950255_1947985	SPBC16E9.16c	1.07073	1.59721	15.858	11.1358	33.3097	33.6923	2	2270	13.4969	3.33907	33.501	0.270586	2.48213
II_2119536_2118146	SPBC23G7.10c	1.95983	2.37717	6.72834	5.70977	26.1743	29.6632	0	1390	6.21906	0.720238	27.9188	2.46706	4.48923
II_2120231_2121050	SPBC23G7.11	1.95018	2.72594	0.393541	0.35565	1.52073	2.35295	0	819	0.374595	0.026793	1.93684	0.588468	5.17049
II_2162612_2161325	SPBC1711.15c	1.43662	1.44844	3.07677	4.13038	8.3284	11.2724	1	1287	3.60358	0.745017	9.80038	2.0817	2.71962
II_2432073_2433891	SPBC21D10.08c	1.12866	1.01523	1.11438	1.70193	2.43666	3.43997	1	1818	1.40815	0.415457	2.93831	0.709452	2.08664
II_2704645_2707648	SPBC4F6.09	2.95217	2.79038	2.99289	3.10124	23.1623	21.4548	0	3003	3.04706	0.0766104	22.3086	1.20743	7.32133
II_3472319_3474169	SPBC1718.02	1.1389	1.17604	0.613435	0.617053	1.35086	1.39427	6	1850	0.615244	0.00255846	1.37257	0.030695	2.23093
II_3968193_3966583	SPBC26H8.08c	1.00254	1.06374	92.7221	91.1677	185.771	190.572	1	1610	91.9449	1.09914	188.171	3.3946	2.04657
II_4106013_4104214	SPBC56F2.06	2.81536	2.46054	4.747	5.57837	33.4138	30.7046	0	1799	5.16269	0.587869	32.0592	1.91572	6.20979
III_46961_44814	SPCC757.02c	2.41766	2.364	0.536146	0.542668	2.86466	2.79363	0	2147	0.539407	0.00461149	2.82914	0.0502229	5.24492
III_114921_115256	SPCC330.20	1.33427	1.84998	75.2393	85.5269	189.714	308.32	2	335	80.3831	7.27446	249.017	83.8674	3.09788
III_116726_115589	SPCC330.05c	3.90689	3.90689	0	0	73.2262	85.5748	0	1137	0	0	79.4005	8.73179	#DIV/0!
III_117847_117578	SPCC330.21	3.14519	2.42653	1.67141	2.6513	14.7869	14.2534	0	269	2.16135	0.692891	14.5202	0.377246	6.71808
III_209921_211648	SPCC1235.18	2.76901	3.78997	0.269751	0.172381	1.83873	2.38443	0	1727	0.221066	0.0688506	2.11158	0.385871	9.55182
III_212160_214376	SPCC1235.14	2.94352	2.73907	55.9497	56.7878	430.412	379.138	0	2216	56.3687	0.592602	404.775	36.2565	7.18085
III_235289_232288	SPCC548.07c	2.01709	1.87054	1.27317	1.29532	5.15336	4.73659	0	3001	1.28424	0.0156675	4.94497	0.294698	3.85049
III_241999_239463	SPCC794.01c	1.38788	1.00693	5.44652	6.47759	14.2532	13.0175	1	2536	5.96205	0.729077	13.6354	0.873768	2.28703
III_320394_322403	SPCC736.05	1.29323	1.42311	5.73199	6.52473	14.0477	17.4969	2	2009	6.12836	0.560548	15.7723	2.43893	2.57366
III_652710_650897	SPCC5E4.10c	1.02751	1.34361	7.85505	8.55516	16.0126	21.7117	4	1813	8.20511	0.495048	18.8621	4.0299	2.29883
III_767541_765936	SPCC1020.09	1.45175	2.65488	4.59008	3.39921	12.5557	21.4081	0	1605	3.99465	0.842072	16.9819	6.25958	4.25116
III_827911_830947	SPCC2H8.02	1.17073	1.11427	18.4875	20.5074	41.6201	44.3955	0	3036	19.4974	1.42831	43.0078	1.96253	2.20582
III_1064195_1061503	SPCC1259.14c	1.69522	1.2047	0.509434	0.60863	1.64968	1.40283	0	2692	0.559032	0.0701425	1.52626	0.17455	2.73018
III_1341847_1340628	SPCC338.18	1.76727	1.5098	2.98326	4.2706	10.1553	12.1614	0	1219	3.62693	0.910288	11.1584	1.41856	3.07653
III_1456203_1457855	SPCC11E10.03	1.2703	1.27872	1.75647	2.15687	4.23683	5.23308	0	1652	1.95667	0.283123	4.73496	0.704461	2.41991
III_1504862_1506851	SPCC188.12	2.83304	2.91855	1.62046	1.6658	11.547	12.5948	1	1989	1.64313	0.0320594	12.0709	0.740946	7.34629
III_1593818_1589996	SPCC13B11.02c	1.01059	1.20706	8.86647	9.4404	17.8636	21.7947	0	3822	9.15344	0.405831	19.8292	2.7797	2.16631
III_1602954_1604750	SPCC777.04	2.18324	2.44406	0.443371	0.371665	2.01367	2.0225	0	1796	0.407518	0.0507041	2.01808	0.00624518	4.95213
III_1679436_1677093	SPCC417.06c	2.7316	2.69447	0.164536	0.186477	1.09284	1.20709	2	2343	0.175506	0.0155146	1.14996	0.0807903	6.55226
III_1723393_1726164	SPCC191.11	2.75611	3.01415	4.91261	5.12751	33.1883	41.4244	0	2771	5.02006	0.151954	37.3063	5.82379	7.43145
III_1838335_1839525	SPCC1223.02	2.96627	2.72049	0.309541	0.260969	2.4191	1.72003	0	1190	0.285255	0.0343459	2.06957	0.494317	7.25515
III_1843300_1840594	SPCC1223.03c	1.54903	1.48914	26.3508	29.3172	77.1079	82.2995	0	2706	27.834	2.09752	79.7037	3.67104	2.86354
III_1891328_1893817	SPCC737.04	1.36328	1.39532	6.27119	5.83666	16.1339	15.3532	0	2489	6.05392	0.307263	15.7435	0.552028	2.60055
III_2044397_2041789	SPCC1739.08c	2.91701	2.69546	0.49434	0.516548	3.73365	3.34599	0	2608	0.505444	0.0157031	3.53982	0.274121	7.00339
III_2281612_2284101	SPCC1840.12	1.3955	1.23036	0.472634	0.497359	1.2434	1.16693	1	2489	0.484996	0.0174836	1.20517	0.0540689	2.4849
III_2314517_2315434	SPCC965.14c	3.15352	3.10661	10.0926	9.51444	89.8063	81.9534	0	917	9.80351	0.408801	85.8799	5.55289	8.76011
htb1 3MB
	Systematic name	logratio1	logratio2	valueWT1	valueWT2	valueMut1	valueMut2	#introns	gene.length	AVERAGE WT	STDEV WT	AVERAGE MUT	STDEV MUT	FOLD CHANGE
I_90300_88201	SPAC1F8.03c	3.20923	2.30986	0.146215	0.306459	1.35228	1.51953	0	2099	0.226337	0.11331	1.4359	0.118262	6.34409
I_93931_92387	SPAC1F8.04c	2.00458	1.42649	1.59474	3.30525	6.39926	8.88424	0	1544	2.45	1.20951	7.64175	1.75714	3.11909
I_543735_541576	SPAC2F7.06c	1.40765	1.43411	1.46719	2.41189	3.89252	6.51732	0	2159	1.93954	0.668006	5.20492	1.85601	2.68358
I_689345_691122	SPAC22F3.08c	1.38702	1.35796	10.4169	15.2255	27.2443	39.0264	0	1777	12.8212	3.40016	33.1354	8.33121	2.58442
I_977709_978637	SPAC222.15	1.67228	1.36098	0.691794	1.39366	2.20488	3.57976	4	928	1.04273	0.496295	2.89232	0.972191	2.7738
I_1027811_1029993	SPAC139.05	1.58982	1.673	2.39848	2.74762	7.2197	8.76155	0	2182	2.57305	0.246882	7.99063	1.09026	3.10551
I_1038379_1041195	SPAC23C4.07	1.07367	1.29504	0.728956	1.05588	1.5343	2.59097	0	2816	0.892419	0.231172	2.06264	0.747182	2.31128
I_1189506_1185837	SPAC22A12.17c	1.06883	1.3321	0.545221	0.648322	1.14373	1.63227	0	3669	0.596771	0.0729031	1.388	0.345453	2.32585
I_1717792_1716010	SPAC664.08c	1.02711	1.50488	24.9387	28.2487	50.8236	80.1703	3	1782	26.5937	2.34053	65.497	20.7513	2.46287
I_1753681_1751076	SPAC17A5.18c	1.74313	1.91755	0.788	1.04629	2.63792	3.9527	0	2605	0.917145	0.182638	3.29531	0.929686	3.59301
I_1794994_1792433	SPAC1610.03c	1.58166	1.75665	0.50607	0.640077	1.51474	2.1629	3	2561	0.573073	0.0947577	1.83882	0.458316	3.20869
I_2150624_2151601	SPAC23C11.10	1.02622	1.29049	3.75308	4.68638	7.64384	11.4634	4	977	4.21973	0.659943	9.55362	2.70083	2.26404
I_2200168_2199327	SPAC1783.06c	1.2876	1.22524	9.58027	16.1443	23.3876	37.7445	2	841	12.8623	4.6415	30.566	10.1519	2.3764
I_2330833_2332240	SPAC6C3.05	1.76974	1.20628	2.44231	4.22653	8.32808	9.75238	0	1407	3.33442	1.26164	9.04023	1.00713	2.71119
I_2336034_2337768	SPAC6C3.07	1.60266	1.5664	0.808943	1.25468	2.45679	3.7159	0	1734	1.03181	0.315182	3.08635	0.89033	2.9912
I_2381690_2382200	SPAC22H10.13	1.43983	1.66098	47.262	55.9387	128.217	176.895	0	510	51.6004	6.1354	152.556	34.421	2.95649
I_2538102_2540081	SPAC25H1.09	1.86356	1.37666	0.33711	0.676106	1.22676	1.75562	0	1979	0.506608	0.239707	1.49119	0.373961	2.94348
I_2874687_2872778	SPACUNK4.17	1.01824	1.18455	5.19147	5.08698	10.515	11.5623	0	1909	5.13923	0.0738823	11.0387	0.74056	2.14792
I_2892803_2891049	SPACUNK4.10	1.21161	1.0743	133.324	152.274	308.773	320.643	2	1754	142.799	13.3993	314.708	8.39359	2.20385
I_2913270_2912762	SPAC513.03	2.79311	1.77195	1.71537	5.16831	11.8896	17.6505	1	508	3.44184	2.4416	14.7701	4.07357	4.29134
I_2980428_2981839	SPAPB1A11.02	3.90689	2.28076	0.0727406	0.491009	4.78209	2.38597	1	1411	0.281875	0.29576	3.58403	1.69431	12.715
I_2984439_2986118	SPAPB1A11.03	1.64551	3.10945	0.519005	0.176513	1.62375	1.5234	0	1679	0.347759	0.242178	1.57357	0.0709643	4.52491
I_3075988_3074267	SPAC24C9.15c	1.32692	1.74593	1.64005	2.15962	4.11432	7.2436	2	1721	1.89983	0.367395	5.67896	2.21273	2.98919
I_3272699_3272076	SPAC6G9.13c	1.00398	1.28429	3.34177	4.51531	6.70201	10.9976	1	623	3.92854	0.829817	8.84981	3.03745	2.2527
I_3382274_3383404	SPAC8E11.03c	1.38626	1.66763	0.862878	1.05252	2.25556	3.34377	1	1130	0.957698	0.134096	2.79966	0.76948	2.92332
I_3508537_3507198	SPAC16E8.05c	3.73856	2.95133	0.860456	2.05295	11.4854	15.8789	1	1339	1.45671	0.843223	13.6822	3.10661	9.39253
I_3612082_3614883	SPAC17G6.12	1.1402	1.19395	14.1438	18.291	31.1746	41.8461	4	2801	16.2174	2.93252	36.5103	7.54583	2.2513
I_3829377_3826456	SPAC4H3.03c	1.56484	2.17312	0.509496	0.678618	1.50732	3.06054	0	2921	0.594057	0.119588	2.28393	1.0983	3.84463
I_3841498_3843136	SPAC4H3.08	1.63816	1.31352	3.54029	5.48962	11.0198	13.6443	0	1638	4.51496	1.37839	12.332	1.85578	2.73137
I_4291776_4288009	SPAC2C4.17c	1.02367	1.04128	18.391	24.587	37.3905	50.6015	0	3767	21.489	4.38124	43.996	9.34159	2.04737
I_4524731_4523298	SPAC27D7.09c	2.06968	3.14671	14.6106	6.84657	61.3344	60.6356	0	1433	10.7286	5.48998	60.985	0.494097	5.68436
I_4531031_4529389	SPAC27D7.11c	1.68031	3.07683	529.441	228.479	1696.84	1927.81	0	1642	378.96	212.813	1812.32	163.316	4.78236
I_4542091_4543533	SPAC637.03	1.40006	1.61694	11.0394	20.6966	29.1343	63.4813	0	1442	15.868	6.82864	46.3078	24.287	2.91832
I_5100214_5099293	SPAC1250.02	1.62269	2.20443	0.575778	0.716369	1.7731	3.30168	1	921	0.646074	0.0994132	2.53739	1.08087	3.9274
I_5124392_5124613	SPAC29A4.22	2.34906	1.68386	0.655653	1.39818	3.3405	4.49215	0	221	1.02691	0.525043	3.91633	0.814341	3.81368
I_5124554_5125643	SPAC29A4.12c	2.67752	1.65801	1.69648	3.8698	10.8533	12.2123	0	1089	2.78314	1.53677	11.5328	0.960957	4.14382
I_5187647_5189187	SPAPJ691.02	1.22977	1.19871	4.17004	8.03472	9.77995	18.4424	0	1540	6.10238	2.73275	14.1112	6.12527	2.3124
I_5448735_5451642	SPAC1039.02	1.3622	1.96872	102.16	87.0425	262.631	340.703	0	2907	94.6013	10.6898	301.667	55.2052	3.18882
I_5465377_5468649	SPAC1039.09	3.03981	2.26304	1.22336	2.68075	10.0607	12.8677	0	3272	1.95206	1.03053	11.4642	1.98481	5.87288
I_5470432_5471520	SPAC1039.10	1.06178	1.45203	2.73573	3.27855	5.71085	8.96986	2	1088	3.00714	0.383834	7.34036	2.30446	2.44097
I_5550012_5548884	SPAC186.08c	1.52502	1.70266	0.54505	0.394533	1.5686	1.28421	1	1128	0.469791	0.106431	1.4264	0.201098	3.03625
II_65620_64487	SPBPB21E7.04c	2.76175	1.35045	1.35794	3.54199	9.20984	9.03176	0	1133	2.44997	1.54435	9.1208	0.125924	3.72283
II_262562_263669	SPBC800.06	1.07519	1.47814	92.5446	90.7286	194.991	252.76	0	1107	91.6366	1.28409	223.876	40.8493	2.44308
II_501253_502441	SPBC1685.16	1.07617	1.14701	35.7209	47.6315	75.3151	105.482	3	1188	41.6762	8.4221	90.3986	21.3312	2.16907
II_509412_511089	SPBC1685.06	2.60701	1.96078	0.794436	1.3628	4.84003	5.30501	1	1677	1.07862	0.401892	5.07252	0.32879	4.7028
II_578063_580056	SPBC354.12	1.81332	1.3503	247.184	153.442	868.728	391.224	1	1993	200.313	66.2857	629.976	337.647	3.14496
II_607214_611989	SPBC839.06	3.62219	2.02069	0.268473	0.560221	3.3059	2.27325	0	4775	0.414347	0.206298	2.78957	0.73019	6.73246
II_1021749_1020184	SPBC146.11c	1.84268	1.77761	1.33416	1.83658	4.78531	6.29686	0	1565	1.58537	0.355267	5.54108	1.06882	3.49513
II_1151272_1154300	SPBC409.08	1.36538	1.0601	134.41	163.851	346.298	341.642	1	3028	149.13	20.8181	343.97	3.29224	2.30651
II_1216671_1212690	SPBC725.06c	1.29579	1.26247	0.751209	1.10789	1.8443	2.65788	0	3981	0.929547	0.252209	2.25109	0.57529	2.42171
II_1460533_1461302	SPBC32H8.05	1.05212	1.32675	30.4294	30.7946	63.0976	77.244	1	769	30.612	0.25817	70.1708	10.003	2.29226
II_1489773_1488036	SPBC11B10.02c	2.57	2.99339	25.1816	26.8996	149.531	214.213	3	1737	26.0406	1.21478	181.872	45.7368	6.98416
II_1836327_1838630	SPBC28E12.02	3.90689	3.08199	0.06685	0.150626	1.07204	1.27548	0	2303	0.108738	0.0592389	1.17376	0.143853	10.7943
II_2119536_2118146	SPBC23G7.10c	2.42074	3.90689	4.09665	3.92101	21.9354	69.0526	0	1390	4.00883	0.124199	45.494	33.3169	11.3484
II_2120231_2121050	SPBC23G7.11	1.79683	2.86476	0.37596	0.423556	1.3063	3.08524	0	819	0.399758	0.0336558	2.19577	1.2579	5.49275
II_2162612_2161325	SPBC1711.15c	1.66297	1.34916	2.68567	4.23858	8.50464	10.7984	1	1287	3.46213	1.09808	9.6515	1.6219	2.78774
II_2432073_2433891	SPBC21D10.08c	2.07092	1.6853	0.7057	1.40889	2.96504	4.5311	1	1818	1.0573	0.497233	3.74807	1.10737	3.54495
II_2605902_2607020	SPBC25B2.05	1.02571	1.72724	58.473	50.0393	119.049	165.677	0	1118	54.2561	5.96347	142.363	32.971	2.6239
II_2704645_2707648	SPBC4F6.09	1.9055	1.84225	2.2896	2.16179	8.57772	7.75147	0	3003	2.2257	0.0903788	8.1646	0.584248	3.66834
II_2890645_2891823	SPBP4H10.10	2.29403	2.04766	0.741444	2.00854	3.63622	8.30401	0	1178	1.37499	0.895972	5.97011	3.30062	4.34193
II_3103110_3104934	SPBC1778.04	1.81886	1.51731	4.78298	6.49337	16.8745	18.5877	3	1824	5.63817	1.20943	17.7311	1.21143	3.14482
II_3122439_3120771	SPBC4C3.08	1.69928	1.34834	1.23066	2.04998	3.99643	5.21964	0	1668	1.64032	0.579348	4.60804	0.864944	2.80923
II_4106013_4104214	SPBC56F2.06	2.73029	3.28283	2.81905	3.13868	18.7069	30.5476	0	1799	2.97887	0.226007	24.6273	8.37263	8.26733
II_4144248_4142680	SPBC1861.06c	3.01396	2.40874	0.129631	0.316047	1.04713	1.67824	0	1568	0.222839	0.131816	1.36269	0.446261	6.11512
II_4274665_4272341	SPBC16A3.13	1.6455	1.4912	2.00643	3.08649	6.27725	8.67684	0	2324	2.54646	0.763718	7.47704	1.69677	2.93625
II_4412072_4413599	SPBC1289.14	1.94013	1.30062	0.772312	1.42731	2.96367	3.51596	0	1527	1.09981	0.463151	3.23981	0.390527	2.94579
II_4453054_4454161	SPBP4G3.03	1.70861	1.62588	4.21769	7.42591	13.7854	22.9187	0	1107	5.8218	2.26856	18.352	6.45821	3.15229
II_4471207_4469018	SPBPB2B2.06c	1.26302	1.5426	136.677	112.989	328.021	329.16	0	2189	124.833	16.7498	328.59	0.805454	2.63224
III_46961_44814	SPCC757.02c	3.56514	3.05489	0.310732	0.60012	3.6779	4.98714	0	2147	0.455426	0.204629	4.33252	0.925767	9.51311
III_116726_115589	SPCC330.05c	3.90689	3.90689	0	0.0427303	57.3617	86.6336	0	1137	0.0213652	0.0302149	71.9977	20.6984	3369.86
III_117847_117578	SPCC330.21	3.12567	1.9665	1.27183	3.97345	11.1007	15.529	0	269	2.62264	1.91033	13.3148	3.13128	5.07688
III_119002_118222	SPCC330.06c	1.56477	1.43109	316.317	382.647	935.763	1031.81	0	780	349.482	46.9023	983.787	67.9154	2.81498
III_155906_158191	SPCC320.07c	3.50918	3.30757	0.112294	0.173501	1.27857	1.71783	0	2285	0.142897	0.0432793	1.4982	0.3106	10.4844
III_202707_201551	SPCC1235.12c	2.94158	1.70578	0.754684	2.03668	5.79788	6.64373	0	1156	1.39568	0.906507	6.22081	0.598109	4.45718
III_204706_206717	SPCC1235.13	2.82805	3.37125	0.45934	0.147855	3.26183	1.52997	0	2011	0.303598	0.220253	2.3959	1.22461	7.89169
III_235289_232288	SPCC548.07c	1.28919	1.63296	1.69261	1.71705	4.13659	5.32539	0	3001	1.70483	0.0172792	4.73099	0.840606	2.77505
III_320394_322403	SPCC736.05	1.03568	1.26694	4.73722	6.69589	9.7117	16.1137	2	2009	5.71656	1.38499	12.9127	4.52687	2.25882
III_652710_650897	SPCC5E4.10c	1.02497	1.08438	6.0902	9.75922	12.3931	20.694	4	1813	7.92471	2.59439	16.5435	5.86965	2.08759
III_767541_765936	SPCC1020.09	1.53606	2.17711	5.33968	4.69316	15.4851	21.2246	0	1605	5.01642	0.45716	18.3549	4.05845	3.65896
III_910376_912031	SPCC24B10.06	1.2677	1.03458	43.9605	66.4136	105.847	136.05	2	1655	55.187	15.8767	120.948	21.3565	2.19161
III_1064195_1061503	SPCC1259.14c	2.30705	1.54873	0.437336	1.12293	2.16424	3.28524	0	2692	0.780132	0.484787	2.72474	0.792665	3.49266
III_1341847_1340628	SPCC338.18	2.79026	1.38952	1.59893	2.84811	11.0607	7.46179	0	1219	2.22352	0.8833	9.26123	2.5448	4.16512
III_1364892_1366139	SPCC338.06c	1.15174	1.13936	61.0453	75.5524	135.632	166.429	0	1247	68.2989	10.2581	151.03	21.7769	2.21132
III_1456203_1457855	SPCC11E10.03	1.73546	1.52634	1.72134	2.99035	5.73182	8.61384	0	1652	2.35585	0.897329	7.17283	2.03789	3.0447
III_1504862_1506851	SPCC188.12	3.67263	2.6547	0.980444	2.34153	12.5024	14.745	1	1989	1.66099	0.962432	13.6237	1.58572	8.20218
III_1602954_1604750	SPCC777.04	2.43909	3.06329	0.400033	0.358702	2.16937	2.99831	0	1796	0.379368	0.0292253	2.58384	0.586149	6.81091
III_1645876_1644754	SPCC663.06c	1.33582	2.03575	12.4409	26.5448	31.4031	108.843	0	1122	19.4928	9.97296	70.1231	54.7583	3.59739
III_1648808_1647689	SPCC663.08c	2.49975	2.3375	14.4148	50.8282	81.5282	256.898	0	1119	32.6215	25.7482	169.213	124.005	5.18717
III_1679436_1677093	SPCC417.06c	2.90829	3.2965	0.219029	0.277447	1.64431	2.726	2	2343	0.248238	0.041308	2.18516	0.764871	8.80266
III_1723393_1726164	SPCC191.11	1.98895	1.13681	3.92294	7.09953	15.5721	15.6114	0	2771	5.51124	2.24619	15.5918	0.027859	2.82908
III_1838335_1839525	SPCC1223.02	3.90689	3.90689	0.366138	0.362546	15.222	18.8236	0	1190	0.364342	0.00254015	17.0228	2.54673	46.722
III_1843300_1840594	SPCC1223.03c	1.96031	2.52765	7.76773	8.47229	30.2279	48.854	0	2706	8.12001	0.4982	39.5409	13.1707	4.86957
III_1891328_1893817	SPCC737.04	3.67425	1.86795	1.83501	10.3532	23.426	37.7906	0	2489	6.09412	6.02328	30.6083	10.1573	5.02259
III_2010426_2010789	SPCC4F11.05	1.14919	1.49267	1.68262	3.09441	3.73187	8.70798	1	363	2.38852	0.998287	6.21993	3.51864	2.6041
III_2044397_2041789	SPCC1739.08c	2.84123	1.92876	0.314838	0.56185	2.25622	2.13912	0	2608	0.438344	0.174664	2.19767	0.0828057	5.01357
III_2150908_2149317	SPCC1620.04c	2.88299	2.38115	0.161278	0.281551	1.18971	1.46674	0	1591	0.221414	0.0850464	1.32823	0.195893	5.99882
III_2231665_2233381	SPCC1919.11	2.24228	1.50505	0.538306	1.09683	2.54697	3.11319	6	1716	0.817568	0.394936	2.83008	0.400375	3.46159
III_2314517_2315434	SPCC965.14c	2.20241	2.81952	18.0685	14.6453	83.16	103.385	0	917	16.3569	2.42062	93.2724	14.3011	5.70233
III_2427622_2427078	SPCC569.04	1.66346	1.39056	1.64995	2.29704	5.22661	6.02241	0	544	1.97349	0.457565	5.62451	0.562716	2.85002
cdk9ashtb1 DMSO
	Systematic name	logratio1	logratio2	valueWT1	valueWT2	valueMut1	valueMut2	#introns	gene.length	AVERAGE WT	STDEV WT	AVERAGE MUT	STDEV MUT	FOLD CHANGE
I_93931_92387	SPAC1F8.04c	1.09798	1.53978	2.53482	2.26335	5.42588	6.58069	0	1544	2.39908	0.191959	6.00329	0.816571	2.50232
I_146974_148055	SPAC5H10.01	1.50417	1.38787	6.07593	6.36579	17.235	16.6588	0	1081	6.22086	0.204965	16.9469	0.407486	2.72421
I_150331_148038	SPAC5H10.02c	1.08724	1.48174	0.702418	0.698347	1.49241	1.95038	0	2293	0.700383	0.00287902	1.7214	0.323834	2.45779
I_308031_306764	SPAC18B11.06	1.11966	1.24864	34.8505	33.5928	75.7284	79.8225	0	1267	34.2216	0.889262	77.7755	2.89492	2.2727
I_682835_683660	SPAC22F3.11c	1.12515	1.24244	25.1643	25.1938	54.8893	59.6082	2	825	25.1791	0.0208809	57.2488	3.33676	2.27367
I_689345_691122	SPAC22F3.08c	1.21616	1.17751	14.9838	16.4526	34.8114	37.2133	0	1777	15.7182	1.03858	36.0123	1.69839	2.29113
I_757153_756479	SPAC4G8.02c	1.32108	1.12418	66.2561	93.6403	165.543	204.115	2	674	79.9482	19.3636	184.829	27.2744	2.31186
I_885944_889096	SPAC23G3.11	1.2759	1.21917	33.3287	38.3466	80.7054	89.276	2	3152	35.8377	3.54817	84.9907	6.06033	2.37155
I_977709_978637	SPAC222.15	1.5139	1.24602	1.23555	1.03164	3.52851	2.4469	4	928	1.13359	0.14419	2.98771	0.764807	2.6356
I_1027811_1029993	SPAC139.05	3.07192	2.64562	4.85301	6.13567	40.8086	38.3949	0	2182	5.49434	0.906976	39.6017	1.70671	7.20773
I_1038379_1041195	SPAC23C4.07	1.39097	1.09753	0.637687	1.03436	1.67237	2.21341	0	2816	0.836025	0.280494	1.94289	0.382576	2.32396
I_1087505_1086242	SPAC1A6.08c	1.27079	1.03897	4.72001	6.49362	11.3891	13.3428	0	1263	5.60682	1.25413	12.366	1.38149	2.20552
I_1189506_1185837	SPAC22A12.17c	1.29761	1.2377	0.957702	1.0519	2.35424	2.48061	0	3669	1.0048	0.0666081	2.41743	0.0893602	2.40588
I_1383592_1382408	SPAC57A10.10c	1.16849	1.10251	187.829	212.922	422.196	457.202	1	1184	200.375	17.7436	439.699	24.753	2.19438
I_1717792_1716010	SPAC664.08c	1.28593	1.18775	28.4477	30.5861	69.3665	69.6745	3	1782	29.5169	1.5121	69.5205	0.217828	2.35528
I_2177050_2174641	SPAC13F5.03c	2.00381	1.43907	13.3026	16.5282	53.351	44.8154	0	2409	14.9154	2.28086	49.0832	6.03554	3.29078
I_2253359_2254440	SPAC13D6.05	1.04542	1.05267	79.7905	89.0874	164.685	184.799	0	1081	84.4389	6.5739	174.742	14.2227	2.06945
I_2259353_2262602	SPAC4G9.05	1.20263	1.13023	0.623282	0.71699	1.43454	1.56945	3	3249	0.670136	0.0662618	1.50199	0.0953976	2.24132
I_2297981_2295580	SPAC13G7.02c	1.44777	1.18358	154.011	169.598	420.12	385.225	0	2401	161.804	11.0216	402.673	24.6744	2.48864
I_2381690_2382200	SPAC22H10.13	1.90385	1.81772	83.6798	105.08	313.139	370.431	0	510	94.3798	15.1321	341.785	40.5111	3.62138
I_2416132_2416772	SPAC6B12.18	1.20713	1.53136	15.5399	18.4881	35.8782	53.4413	0	640	17.014	2.0847	44.6598	12.419	2.62488
I_2538102_2540081	SPAC25H1.09	1.00424	1.02987	0.697993	0.625532	1.4001	1.27723	0	1979	0.661762	0.0512376	1.33866	0.0868763	2.02288
I_2625316_2625855	SPAC7D4.07c	1.11538	1.09116	800.149	1007.38	1733.54	2146.17	0	539	903.763	146.533	1939.86	291.772	2.14642
I_2671587_2670293	SPAC4F8.04	1.29228	1.15519	25.2771	27.6269	61.9073	61.529	0	1294	26.452	1.66159	61.7182	0.267514	2.33321
I_2832797_2831474	SPAC3F10.08c	1.223	1.02681	31.4966	36.5958	73.5231	74.5646	0	1323	34.0462	3.60565	74.0438	0.73648	2.1748
I_2874687_2872778	SPACUNK4.17	1.86822	1.46548	22.8895	26.5689	83.5655	73.3713	0	1909	24.7292	2.60176	78.4684	7.20835	3.17311
I_2913270_2912762	SPAC513.03	1.21059	1.70545	5.70843	5.4457	13.2111	17.7601	1	508	5.57707	0.185778	15.4856	3.21662	2.77666
I_2972064_2967916	SPAPB24D3.10c	1.67348	1.81972	8.16986	7.04069	26.0605	24.8545	0	4148	7.60528	0.798437	25.4575	0.852783	3.34735
I_2980428_2981839	SPAPB1A11.02	3.90689	3.90689	0.489485	0.387062	11.8977	14.5464	1	1411	0.438274	0.0724242	13.2221	1.8729	30.1686
I_2984439_2986118	SPAPB1A11.03	3.90689	3.83784	0.219389	0.238538	3.3778	3.41085	0	1679	0.228964	0.0135407	3.39433	0.0233689	14.8247
I_3075988_3074267	SPAC24C9.15c	1.40931	1.44988	1.49824	1.65017	3.97947	4.50803	2	1721	1.57421	0.107431	4.24375	0.373745	2.6958
I_3222193_3220849	SPAC6G10.04c	1.05949	1.08773	156.833	182.045	326.871	386.918	3	1344	169.439	17.8277	356.895	42.4597	2.10633
I_3272699_3272076	SPAC6G9.13c	1.78297	2.43024	3.08382	2.47292	10.6124	13.3286	1	623	2.77837	0.431973	11.9705	1.92059	4.30846
I_3382274_3383404	SPAC8E11.03c	1.10751	1.01592	0.733448	0.830794	1.58038	1.68002	1	1130	0.782121	0.0688339	1.6302	0.0704566	2.08434
I_3442297_3441613	SPAC3A11.13	1.03694	1.07227	22.6195	26.5881	46.4125	55.9077	3	684	24.6038	2.80618	51.1601	6.71409	2.07936
I_3508537_3507198	SPAC16E8.05c	2.95075	3.06271	1.41324	1.55845	10.9265	13.0215	1	1339	1.48585	0.102683	11.974	1.48144	8.0587
I_3510077_3508514	SPAC16E8.06c	1.09615	1.0439	37.7917	40.0874	80.7927	82.6522	1	1563	38.9396	1.62333	81.7224	1.31485	2.0987
I_3654213_3654875	SPAC8C9.07	1.01817	1.01044	64.4268	68.6048	130.487	138.206	0	662	66.5158	2.95431	134.346	5.4582	2.01976
I_3659118_3657811	SPAC8C9.10c	1.33207	1.26776	25.2585	26.7508	63.5915	64.4123	2	1307	26.0046	1.0552	64.0019	0.580416	2.46118
I_3822365_3822105	SPAC4H3.17	2.58052	1.36186	0.680594	2.77877	4.071	7.14188	0	260	1.72968	1.48364	5.60644	2.17144	3.24131
I_3829377_3826456	SPAC4H3.03c	2.03067	1.60491	1.36027	1.62042	5.55797	4.92894	0	2921	1.49035	0.183955	5.24346	0.444796	3.51828
I_3841498_3843136	SPAC4H3.08	1.96226	1.75267	6.80263	7.70879	26.5079	25.9773	0	1638	7.25571	0.640754	26.2426	0.375198	3.61682
I_3852219_3851646	SPAC4H3.12c	1.08154	1.972	0.882345	0.697717	1.8673	2.73723	0	573	0.790031	0.130552	2.30227	0.61513	2.91415
I_3899709_3898266	SPAC926.08c	1.2827	1.18093	70.9706	83.2029	172.667	188.64	2	1443	77.0867	8.64958	180.653	11.2947	2.34351
I_3929950_3928625	SPAC2F3.05c	1.47232	1.38524	81.0372	94.769	224.851	247.551	0	1325	87.9031	9.70987	236.201	16.051	2.68706
I_4136031_4134378	SPAC26H5.08c	1.03197	1.01557	156.313	149.721	319.631	302.692	0	1653	153.017	4.66094	311.162	11.9779	2.03351
I_4279620_4278378	SPAC2C4.11c	1.2073	1.1131	55.5712	58.9238	128.317	127.458	1	1242	57.2475	2.37065	127.887	0.607359	2.23394
I_4362493_4365125	SPAC23D3.12	1.03317	1.27176	45.4639	42.684	93.0425	103.063	0	2632	44.0739	1.96562	98.0528	7.08558	2.22473
I_4524731_4523298	SPAC27D7.09c	2.61831	2.70763	9.83157	9.57831	60.369	62.5701	0	1433	9.70494	0.179081	61.4695	1.55646	6.33384
I_4531031_4529389	SPAC27D7.11c	2.83712	2.71072	145.656	132.307	1040.84	866.149	0	1642	138.981	9.43874	953.496	123.526	6.8606
I_4651169_4650573	SPAC144.01	1.33705	1.44774	20.2334	21.9253	51.1162	59.8079	1	596	21.0793	1.1964	55.462	6.14595	2.63111
I_4803032_4804584	SPAC22F8.09	1.37567	1.06743	41.7418	48.6556	108.315	101.967	1	1552	45.1987	4.88879	105.141	4.48874	2.3262
I_4900282_4901134	SPAC19B12.09	1.0708	1.01692	27.94	34.3584	58.6908	69.5274	2	852	31.1492	4.53848	64.1091	7.66263	2.05813
I_5100214_5099293	SPAC1250.02	2.99383	1.99578	0.272515	0.592215	2.17081	2.36194	1	921	0.432365	0.226062	2.26637	0.135149	5.2418
I_5129129_5123328	SPAC29A4.11	1.34669	1.07648	2.45247	2.34727	6.23731	4.95012	0	5801	2.39987	0.0743897	5.59371	0.91018	2.33084
I_5124392_5124613	SPAC29A4.22	2.60908	1.29296	1.22964	3.11086	7.50226	7.62255	0	221	2.17025	1.33022	7.56241	0.0850611	3.48458
I_5124554_5125643	SPAC29A4.12c	2.79294	2.31966	4.09465	4.87809	28.3775	24.3522	0	1089	4.48637	0.553976	26.3648	2.84633	5.87666
I_5392191_5392898	SPAC3G6.07	1.05594	1.00361	2.01764	2.21344	4.19482	4.43796	0	707	2.11554	0.138452	4.31639	0.171926	2.04033
I_5448735_5451642	SPAC1039.02	1.99905	1.3565	81.6822	101.488	326.513	259.874	0	2907	91.5851	14.0049	293.194	47.1214	3.20132
I_5465377_5468649	SPAC1039.09	2.72288	2.60362	2.89887	3.19363	19.1381	19.4112	0	3272	3.04625	0.208425	19.2746	0.193117	6.32733
I_5470432_5471520	SPAC1039.10	1.8172	1.84475	3.59638	4.41669	12.6735	15.8644	2	1088	4.00653	0.580048	14.2689	2.25631	3.56142
II_65620_64487	SPBPB21E7.04c	1.66016	1.44034	3.33162	4.33767	10.5296	11.7718	0	1133	3.83465	0.711388	11.1507	0.878357	2.90788
II_199474_197660	SPBC1198.14c	1.10429	1.00328	4.92425	5.26738	10.5868	10.5587	0	1814	5.09581	0.242632	10.5727	0.0198485	2.07479
II_262562_263669	SPBC800.06	1.49397	1.57017	93.6364	100.058	263.739	297.111	0	1107	96.847	4.54048	280.425	23.5976	2.89554
II_352369_350692	SPBC1271.09	1.42515	1.38872	14.5777	12.7117	39.1474	33.285	1	1677	13.6447	1.31947	36.2162	4.1453	2.65424
II_501253_502441	SPBC1685.16	1.29501	1.22282	43.6663	55.1589	107.148	128.742	3	1188	49.4126	8.12646	117.945	15.2692	2.38694
II_509412_511089	SPBC1685.06	1.72395	1.66369	1.20592	1.20135	3.98365	3.80618	1	1677	1.20364	0.00323381	3.89491	0.125489	3.23595
II_578063_580056	SPBC354.12	1.14102	1.28723	91.8466	81.2085	202.556	198.197	1	1993	86.5276	7.52223	200.377	3.08201	2.31576
II_607214_611989	SPBC839.06	2.01202	1.57405	0.491592	0.464979	1.98282	1.38443	0	4775	0.478286	0.0188187	1.68363	0.423129	3.52013
II_661497_660284	SPBC947.07	1.51642	1.56929	18.0491	18.038	51.635	53.5294	0	1213	18.0435	0.00789461	52.5822	1.33951	2.91418
II_700291_700700	SPBPJ4664.03	1.1002	1.05149	1.80124	2.56067	3.86157	5.30741	1	409	2.18095	0.536994	4.58449	1.02236	2.10206
II_746035_747734	SPBC119.14	1.02319	1.01034	1.2461	0.985781	2.53259	1.98575	5	1699	1.11594	0.184076	2.25917	0.386677	2.02445
II_1122015_1120582	SPBC1709.11c	1.27432	1.25291	26.5651	27.872	64.257	66.4253	3	1433	27.2186	0.924169	65.3412	1.53321	2.40061
II_1151272_1154300	SPBC409.08	1.36535	1.00703	152.11	151.877	391.895	305.239	1	3028	151.994	0.164919	348.567	61.2749	2.2933
II_1460533_1461302	SPBC32H8.05	1.36517	1.07084	33.1452	43.7697	85.3841	91.9449	1	769	38.4575	7.51268	88.6645	4.6392	2.30552
II_1702122_1700751	SPBC19C2.13c	1.59209	1.63474	5.59148	5.49677	16.8575	17.0692	0	1371	5.54413	0.0669644	16.9634	0.149692	3.0597
II_1722231_1724450	SPBC2F12.09c	3.08881	2.23834	0.417034	0.475836	3.54811	2.24525	0	2219	0.446435	0.0415788	2.89668	0.92126	6.48848
II_1757290_1755901	SPBC1D7.01	1.11052	1.2766	30.9919	33.5396	66.9188	81.2556	3	1389	32.2657	1.80148	74.0872	10.1377	2.29616
II_1824518_1825623	SPBC9B6.07	1.05842	1.27758	34.4594	36.8897	71.7672	89.4324	3	1105	35.6746	1.71842	80.5998	12.4912	2.25931
II_1950255_1947985	SPBC16E9.16c	1.78789	2.04156	15.858	11.1358	54.7589	45.845	2	2270	13.4969	3.33907	50.3019	6.30308	3.72693
II_2119536_2118146	SPBC23G7.10c	1.89218	1.92256	6.72834	5.70977	24.9753	21.6454	0	1390	6.21906	0.720238	23.3104	2.3546	3.74822
II_2120231_2121050	SPBC23G7.11	2.42231	2.06184	0.393541	0.35565	2.10949	1.4849	0	819	0.374595	0.026793	1.79719	0.44165	4.79769
II_2162612_2161325	SPBC1711.15c	1.70483	1.88648	3.07677	4.13038	10.03	15.2714	1	1287	3.60358	0.745017	12.6507	3.7062	3.51059
II_2605902_2607020	SPBC25B2.05	1.39817	1.55387	59.0133	59.6514	155.54	175.139	0	1118	59.3324	0.451215	165.34	13.8587	2.78667
II_2704645_2707648	SPBC4F6.09	1.74939	1.13122	2.99289	3.10124	10.0626	6.79308	0	3003	3.04706	0.0766104	8.42783	2.31188	2.76588
II_2736862_2738059	SPBC336.02	1.15208	1.43398	17.4351	14.3576	38.7468	38.7931	1	1197	15.8963	2.17609	38.7699	0.0327396	2.43892
II_2890645_2891823	SPBP4H10.10	1.72875	1.32394	3.17753	3.61563	10.5316	9.05168	0	1178	3.39658	0.309786	9.79164	1.04646	2.8828
II_3089273_3089634	SPBC30D10.21	1.36836	1.19437	19.6396	25.5823	50.7049	58.5436	1	361	22.6109	4.20206	54.6242	5.54278	2.41583
II_3453406_3452323	SPBC2G2.09c	1.11943	1.18935	0.593549	0.769287	1.28955	1.75435	4	1083	0.681418	0.124265	1.52195	0.328668	2.23351
II_3474628_3475659	SPBC1718.03	1.15993	1.12825	36.6184	40.4778	81.8227	88.4816	0	1031	38.5481	2.72898	85.1521	4.70853	2.20898
II_3968193_3966583	SPBC26H8.08c	1.17011	1.18566	92.7221	91.1677	208.651	207.377	1	1610	91.9449	1.09914	208.014	0.900952	2.26238
II_4038940_4037989	SPBC215.06c	1.12622	1.20372	27.4314	31.4663	59.8787	72.477	1	951	29.4488	2.85312	66.1779	8.90835	2.24722
II_4059253_4058186	SPBC215.14c	1.06517	1.05265	26.5323	28.1049	55.5165	58.299	0	1067	27.3186	1.11201	56.9077	1.96752	2.08311
II_4106013_4104214	SPBC56F2.06	2.92197	2.42259	4.747	5.57837	35.9767	29.9075	0	1799	5.16269	0.587869	32.9421	4.29155	6.38081
II_4380239_4381323	SPBC1539.10	1.12405	1.15988	44.3019	49.6434	96.5596	110.923	1	1084	46.9726	3.77701	103.741	10.1562	2.20854
II_4428785_4426157	SPBC1289.16c	1.35934	1.27682	4.74603	4.50869	12.1768	10.9248	0	2628	4.62736	0.167827	11.5508	0.885308	2.49619
II_4446373_4449053	SPBP4G3.02	1.06714	1.36882	620.831	582.007	1300.81	1503.08	0	2680	601.419	27.4528	1401.95	143.025	2.33107
II_4453054_4454161	SPBP4G3.03	1.29479	1.17313	0.956655	1.24983	2.34708	2.81838	0	1107	1.10324	0.207308	2.58273	0.333259	2.34103
III_46961_44814	SPCC757.02c	2.21923	2.05015	0.536146	0.542668	2.49653	2.24746	0	2147	0.539407	0.00461149	2.372	0.176121	4.39741
III_114921_115256	SPCC330.20	1.37787	1.30062	75.2393	85.5269	195.536	210.683	2	335	80.3831	7.27446	203.109	10.7107	2.52676
III_116726_115589	SPCC330.05c	3.90689	3.90689	0	0	89.8196	95.9728	0	1137	0	0	92.8962	4.351	#DIV/0!
III_117847_117578	SPCC330.21	3.40612	2.63189	1.67141	2.6513	17.7185	16.4338	0	269	2.16135	0.692891	17.0761	0.908411	7.90066
III_144336_145562	SPCC320.11c	1.3766	1.13226	34.5615	42.5885	89.7409	93.355	2	1226	38.575	5.67595	91.548	2.55556	2.37324
III_212160_214376	SPCC1235.14	2.06442	1.67501	55.9497	56.7878	234.019	181.336	0	2216	56.3687	0.592602	207.677	37.2524	3.68427
III_235289_232288	SPCC548.07c	2.13822	1.99499	1.27317	1.29532	5.60469	5.16331	0	3001	1.28424	0.0156675	5.384	0.312103	4.19235
III_241999_239463	SPCC794.01c	2.3748	1.71673	5.44652	6.47759	28.2491	21.2912	1	2536	5.96205	0.729077	24.7701	4.92002	4.15463
III_320394_322403	SPCC736.05	1.37249	1.10815	5.73199	6.52473	14.8411	14.0653	2	2009	6.12836	0.560548	14.4532	0.548612	2.35842
III_652710_650897	SPCC5E4.10c	1.29866	1.15101	7.85505	8.55516	19.3234	18.9983	4	1813	8.20511	0.495048	19.1609	0.229879	2.33524
III_668532_669367	SPCC16C4.05	1.07316	1.16349	9.75919	11.5988	20.5337	25.9811	2	835	10.679	1.30077	23.2574	3.85188	2.17787
III_762656_758368	SPCC1020.10	1.27308	1.343	25.8066	28.5576	62.3686	72.4441	0	4288	27.1821	1.94522	67.4064	7.1245	2.47981
III_767541_765936	SPCC1020.09	1.926	2.51845	4.59008	3.39921	17.4423	19.4763	0	1605	3.99465	0.842072	18.4593	1.43825	4.62101
III_1064195_1061503	SPCC1259.14c	1.76315	1.09152	0.509434	0.60863	1.72922	1.29698	0	2692	0.559032	0.0701425	1.5131	0.305637	2.70664
III_1341847_1340628	SPCC338.18	2.15855	1.67815	2.98326	4.2706	13.3192	13.6667	0	1219	3.62693	0.910288	13.493	0.245702	3.72021
III_1456203_1457855	SPCC11E10.03	1.35492	1.00414	1.75647	2.15687	4.49274	4.32615	0	1652	1.95667	0.283123	4.40944	0.117801	2.25355
III_1504862_1506851	SPCC188.12	2.37511	2.65507	1.62046	1.6658	8.40654	10.4925	1	1989	1.64313	0.0320594	9.44953	1.47501	5.75093
III_1602954_1604750	SPCC777.04	2.131	2.38634	0.443371	0.371665	1.94206	1.94317	0	1796	0.407518	0.0507041	1.94261	0.000787928	4.76694
III_1679436_1677093	SPCC417.06c	3.07682	2.76277	0.164536	0.186477	1.38827	1.26561	2	2343	0.175506	0.0155146	1.32694	0.0867333	7.56065
III_1702842_1702500	SPCC417.15	1.75649	1.39396	178.987	287.551	604.751	755.683	0	342	233.269	76.7662	680.217	106.725	2.91602
III_1713007_1711955	SPCC191.05c	1.12133	1.21351	5.01705	5.04897	10.9144	11.7086	0	1052	5.03301	0.0225761	11.3115	0.561565	2.24747
III_1723393_1726164	SPCC191.11	3.64071	3.33265	4.91261	5.12751	61.2738	51.6577	0	2771	5.02006	0.151954	56.4657	6.79958	11.248
III_1838335_1839525	SPCC1223.02	3.41756	3.90689	0.309541	0.260969	3.30756	4.22617	0	1190	0.285255	0.0343459	3.76686	0.649556	13.2052
III_1843300_1840594	SPCC1223.03c	2.54653	2.14662	26.3508	29.3172	153.949	129.813	0	2706	27.834	2.09752	141.881	17.0665	5.0974
III_1891328_1893817	SPCC737.04	1.81941	1.8197	6.27119	5.83666	22.1333	20.6038	0	2489	6.05392	0.307263	21.3686	1.08151	3.5297
III_1967345_1966855	SPCC18.19c	1.82324	1.86303	1.24553	1.55313	4.40764	5.64982	2	490	1.39933	0.217501	5.02873	0.87835	3.59367
III_2044397_2041789	SPCC1739.08c	3.51775	3.80207	0.49434	0.516548	5.66207	7.20521	0	2608	0.505444	0.0157031	6.43364	1.09117	12.7287
III_2245582_2247243	SPCC790.03	1.01453	1.03461	7.67866	9.51298	15.5128	19.4879	2	1661	8.59582	1.29706	17.5003	2.81083	2.03591
III_2281612_2284101	SPCC1840.12	1.52017	1.09678	0.472634	0.497359	1.35563	1.06374	1	2489	0.484996	0.0174836	1.20968	0.206399	2.49421
III_2314517_2315434	SPCC965.14c	3.12542	3.44954	10.0926	9.51444	88.074	103.944	0	917	9.80351	0.408801	96.009	11.2218	9.79333
cdk9ashtb1 3MB
	Systematic name	logratio1	logratio2	valueWT1	valueWT2	valueMut1	valueMut2	#introns	gene.length	AVERAGE WT	STDEV WT	AVERAGE MUT	STDEV MUT	FOLD CHANGE
I_82746_84786	SPAC1F8.01	1.58524	3.49314	0.678723	0.631121	2.03656	7.10643	0	2040	0.654922	0.0336594	4.57149	3.58494	6.98021
I_93931_92387	SPAC1F8.04c	2.33332	1.78568	1.59474	3.30525	8.03693	11.3959	0	1544	2.45	1.20951	9.71642	2.37516	3.96589
I_95961_96966	SPAC1F8.05	1.09351	1.04045	8.06799	8.90859	17.2165	18.3238	0	1005	8.48829	0.594396	17.7701	0.782993	2.09349
I_124907_129053	SPAC11D3.10	1.40213	1.3177	2.21054	2.90452	5.84225	7.24004	0	4146	2.55753	0.490719	6.54115	0.988384	2.55761
I_146935_144819	SPAC11D3.18c	1.30238	1.27661	3.79387	5.75298	9.35705	13.9377	1	2116	4.77343	1.3853	11.6474	3.23903	2.44005
I_146974_148055	SPAC5H10.01	1.79188	1.94319	5.317	6.00541	18.4109	23.0941	0	1081	5.6612	0.486781	20.7525	3.31153	3.66575
I_198884_199231	SPAC13G6.13	3.90689	3.90689	0	0	1.16769	1.73581	0	347	0	0	1.45175	0.401724	#DIV/0!
I_308031_306764	SPAC18B11.06	1.04713	1.6844	33.3753	28.5517	68.9669	91.7673	0	1267	30.9635	3.41079	80.3671	16.1223	2.59555
I_361557_363654	SPAC630.15	1.08938	1.11353	2.83879	4.27737	6.04047	9.25513	0	2097	3.55808	1.01723	7.6478	2.2731	2.14942
I_405582_407710	SPAC31A2.10	1.17611	1.0919	15.6266	22.2397	35.311	47.4048	4	2128	18.9331	4.67616	41.3579	8.55165	2.18442
I_488339_489482	SPAC24H6.02c	1.36324	1.67547	4.22042	5.2461	10.8575	16.7573	1	1143	4.73326	0.725261	13.8074	4.17175	2.9171
I_702533_697960	SPAC22F3.04	3.90689	3.74735	0.0673324	0.205897	2.39745	2.76511	5	4573	0.136615	0.0979798	2.58128	0.259979	18.8946
I_708014_705042	SPAC22F3.02	2.10006	2.55539	1.80156	1.88747	7.72378	11.095	0	2972	1.84451	0.060747	9.4094	2.38383	5.10129
I_731933_732759	SPAC22G7.03	1.59495	1.88004	4.2869	4.25849	12.9501	15.6749	0	826	4.27269	0.0200897	14.3125	1.92675	3.34975
I_817984_815388	SPAC2G11.05c	1.45287	1.02932	4.30949	8.6853	11.7973	17.7272	0	2596	6.4974	3.09417	14.7622	4.1931	2.27202
I_977709_978637	SPAC222.15	2.81058	1.94945	0.691794	1.39366	4.85339	5.38268	4	928	1.04273	0.496295	5.11804	0.374265	4.90832
I_1038379_1041195	SPAC23C4.07	1.55563	1.57933	0.728956	1.05588	2.14286	3.1553	0	2816	0.892419	0.231172	2.64908	0.715905	2.96842
I_1087505_1086242	SPAC1A6.08c	1.46486	1.91966	5.14994	6.04862	14.2157	22.884	0	1263	5.59928	0.635467	18.5499	6.12945	3.3129
I_1189506_1185837	SPAC22A12.17c	2.3726	2.88422	0.545221	0.648322	2.82356	4.7866	0	3669	0.596771	0.0729031	3.80508	1.38808	6.37611
I_1280537_1281411	SPAPB17E12.09	1.25485	2.57611	0.487004	0.35132	1.1622	2.09502	1	874	0.419162	0.0959436	1.62861	0.659608	3.8854
I_1437837_1435842	SPAC3A12.09c	1.09108	1.00185	7.17688	11.9233	15.2891	23.8771	0	1995	9.55007	3.35621	19.5831	6.07261	2.05057
I_1557902_1559475	SPAC167.09	1.32653	1.03218	7.37316	13.3578	18.4918	27.3182	2	1573	10.3655	4.23176	22.905	6.24122	2.20974
I_1588622_1589730	SPAC23H4.11c	1.29805	1.71133	13.34	15.4751	32.8026	50.6753	1	1108	14.4076	1.50973	41.7389	12.6379	2.89702
I_1599323_1600363	SPAC23H4.05c	2.83578	1.88357	2.76137	5.10603	19.7142	18.8406	0	1040	3.9337	1.65793	19.2774	0.617688	4.90057
I_1631203_1630900	SPAP27G11.11c	3.23594	3.90689	0.242429	0.163551	2.28402	3.60315	1	303	0.20299	0.0557747	2.94358	0.932767	14.5011
I_1651012_1652981	SPAC343.07	3.90689	3.82076	0.182443	0.226513	3.82202	3.2008	3	1969	0.204478	0.0311627	3.51141	0.439271	17.1725
I_1680143_1673685	SPAC343.17c	1.13016	1.40304	5.45348	3.89412	11.9367	10.2983	1	6458	4.6738	1.10263	11.1175	1.15853	2.37868
I_1717792_1716010	SPAC664.08c	1.1425	1.62491	24.9387	28.2487	55.0556	87.1258	3	1782	26.5937	2.34053	71.0907	22.6771	2.67321
I_1753681_1751076	SPAC17A5.18c	2.27892	2.49289	0.788	1.04629	3.82429	5.88961	0	2605	0.917145	0.182638	4.85695	1.4604	5.29573
I_1794994_1792433	SPAC1610.03c	2.93312	3.02634	0.50607	0.640077	3.86515	5.21495	3	2561	0.573073	0.0947577	4.54005	0.954458	7.92229
I_1897448_1899491	SPAC140.02	1.27462	1.27633	361.867	331.902	875.48	803.942	0	2043	346.884	21.1882	839.711	50.5849	2.42072
I_1906153_1904196	SPAC110.05	1.65253	1.49556	1.69833	2.07545	5.33926	5.85223	1	1957	1.88689	0.266665	5.59575	0.36272	2.96559
I_1928465_1927803	SPAP14E8.05c	1.17934	1.35806	31.9323	45.8323	72.3183	117.486	0	662	38.8823	9.82873	94.9022	31.9385	2.44076
I_1969093_1968434	SPAC9G1.14	3.72153	3.90689	3.85244	2.21321	50.8194	78.0076	0	659	3.03282	1.15911	64.4135	19.225	21.2388
I_1985662_1991234	SPAC9G1.09	1.59238	1.52827	2.73034	3.79747	8.23323	10.9534	1	5572	3.2639	0.754575	9.5933	1.92343	2.93921
I_2253385_2251442	SPAC13D6.04c	1.26655	1.3081	20.2342	29.4832	48.6805	73.0051	2	1943	24.8587	6.54005	60.8428	17.2	2.44755
I_2259353_2262602	SPAC4G9.05	1.43688	1.21068	0.537036	0.792842	1.45394	1.83501	3	3249	0.664939	0.180882	1.64447	0.269459	2.47312
I_2276859_2278109	SPAC4G9.12	1.01392	1.28349	68.2742	67.7624	137.872	164.953	1	1250	68.0183	0.361863	151.412	19.1489	2.22605
I_2297981_2295580	SPAC13G7.02c	1.87725	1.75016	113.871	110.751	418.335	372.563	0	2401	112.311	2.2061	395.449	32.3656	3.52101
I_2330833_2332240	SPAC6C3.05	1.59932	1.64544	2.44231	4.22653	7.40022	13.2224	0	1407	3.33442	1.26164	10.3113	4.11692	3.09239
I_2336034_2337768	SPAC6C3.07	2.91849	2.86964	0.808943	1.25468	6.11604	9.17025	0	1734	1.03181	0.315182	7.64314	2.15965	7.40751
I_2348008_2348451	SPAC17G8.15	1.231	1.71785	4.6201	5.15236	10.8447	16.9485	2	443	4.88623	0.376365	13.8966	4.316	2.84403
I_2370652_2367140	SPAC17G8.14c	1.46061	1.06335	21.5967	33.9778	59.4394	71.0062	4	3512	27.7873	8.75474	65.2228	8.17897	2.34722
I_2381690_2382200	SPAC22H10.13	1.54023	1.67222	47.262	55.9387	137.457	178.28	0	510	51.6004	6.1354	157.868	28.8661	3.05945
I_2406661_2408084	SPAC1B9.03c	1.21192	1.20396	43.9099	55.9393	101.716	128.868	2	1423	49.9246	8.50607	115.292	19.1998	2.30932
I_2416132_2416772	SPAC6B12.18	1.41207	1.65695	12.2668	14.091	32.6442	44.4358	0	640	13.1789	1.28993	38.54	8.33789	2.92438
I_2421354_2419904	SPAC6B12.06c	1.52157	1.17777	4.63567	8.47446	13.3092	19.1715	0	1450	6.55506	2.71443	16.2404	4.14531	2.47753
I_2427775_2427533	SPAC6B12.19	1.39886	1.21714	11.9959	18.8315	31.6324	43.7805	0	242	15.4137	4.83345	37.7065	8.59001	2.44629
I_2427902_2429090	SPAC6B12.09	1.13916	1.44392	28.8457	32.2661	63.5334	87.783	0	1188	30.5559	2.41858	75.6582	17.1471	2.47606
I_2467346_2465369	SPAC19A8.10	1.31809	1.55385	14.147	19.2509	35.2736	56.5206	0	1977	16.699	3.60903	45.8971	15.0239	2.7485
I_2538102_2540081	SPAC25H1.09	3.29469	2.32889	0.33711	0.676106	3.30805	3.39689	0	1979	0.506608	0.239707	3.35247	0.0628206	6.61748
I_2625316_2625855	SPAC7D4.07c	1.08927	1.37951	669.461	717.355	1424.39	1866.41	0	539	693.408	33.8656	1645.4	312.56	2.37292
I_2669647_2670368	SPAC4F8.05c	1.05243	1.05353	38.6183	57.9778	80.0954	120.339	0	721	48.2981	13.6892	100.217	28.4564	2.07497
I_2777120_2775105	SPAC1805.03c	1.68435	1.25978	4.85744	7.26909	15.6116	17.4066	2	2015	6.06327	1.70529	16.5091	1.26925	2.7228
I_2791285_2790112	SPAC1805.09c	1.63913	2.21543	3.01874	2.45034	9.40271	11.3799	0	1173	2.73454	0.401915	10.3913	1.39809	3.80002
I_2832797_2831474	SPAC3F10.08c	1.43323	1.52402	24.5538	35.0226	66.3076	100.722	0	1323	29.7882	7.40261	83.5148	24.3347	2.80362
I_2861815_2860849	SPAC8F11.05c	1.54474	1.62106	1.59374	2.25118	4.64976	6.92465	1	966	1.92246	0.464877	5.78721	1.60859	3.01031
I_2874687_2872778	SPACUNK4.17	1.01557	1.08338	5.19147	5.08698	10.4956	10.7793	0	1909	5.13923	0.0738823	10.6375	0.200588	2.06986
I_2892803_2891049	SPACUNK4.10	2.33989	2.18621	133.324	152.274	674.974	693.008	2	1754	142.799	13.3993	683.991	12.7523	4.78989
I_2913270_2912762	SPAC513.03	3.85698	3.04957	1.71537	5.16831	24.8557	42.7918	1	508	3.44184	2.4416	33.8237	12.6827	9.82722
I_2921063_2922821	SPAC513.07	1.06218	1.17499	244.787	297.167	511.138	670.979	0	1758	270.977	37.0383	591.059	113.024	2.18121
I_2984439_2986118	SPAPB1A11.03	2.53926	3.90689	0.519005	0.176513	3.01692	3.3594	0	1679	0.347759	0.242178	3.18816	0.242173	9.16774
I_3033916_3033456	SPAC1786.04	3.46661	3.40084	0.446248	0.460496	4.93321	4.86387	0	460	0.453372	0.0100746	4.89854	0.049033	10.8047
I_3066462_3069156	SPAC24C9.11	1.07854	1.00383	9.69006	12.9043	20.4645	25.8771	3	2694	11.2972	2.27278	23.1708	3.82732	2.05103
I_3075988_3074267	SPAC24C9.15c	3.01884	2.88334	1.64005	2.15962	13.2928	15.9349	2	1721	1.89983	0.367395	14.6139	1.86822	7.69218
I_3139779_3138674	SPAC688.12c	1.03772	1.0374	42.9116	64.8446	88.0966	133.095	0	1105	53.8781	15.509	110.596	31.819	2.05271
I_3159753_3162245	SPAC3G9.11c	1.9075	2.18488	3.28039	2.52397	12.3066	11.4762	0	2492	2.90218	0.534871	11.8914	0.587186	4.09741
I_3272699_3272076	SPAC6G9.13c	1.8766	2.4267	3.34177	4.51531	12.2713	24.2771	1	623	3.92854	0.829817	18.2742	8.48944	4.65165
I_3282730_3281386	SPAPB1E7.01c	1.02692	1.15973	18.7481	21.6808	38.2023	48.4384	0	1344	20.2144	2.07375	43.3203	7.23799	2.14304
I_3312882_3310398	SPAPB1E7.08c	1.12901	1.22818	10.9289	15.6605	23.9026	36.688	0	2484	13.2947	3.34568	30.2953	9.04068	2.27875
I_3338202_3334942	SPAC26A3.03c	1.51762	1.26142	5.44669	8.19348	15.5949	19.6424	0	3260	6.82008	1.94227	17.6186	2.86198	2.58334
I_3382274_3383404	SPAC8E11.03c	3.19254	3.02282	0.862878	1.05252	7.88862	8.55439	1	1130	0.957698	0.134096	8.2215	0.470773	8.58465
I_3391861_3393106	SPAC959.10	1.60002	1.35851	8.40882	12.8567	25.4911	32.9672	0	1245	10.6328	3.14514	29.2292	5.28645	2.74897
I_3398701_3398024	SPAC959.06c	1.56065	1.67108	6.20246	8.27298	18.2965	26.3456	0	677	7.23772	1.46408	22.321	5.69162	3.08399
I_3466459_3470168	SPAC3A11.03	1.42185	1.79192	3.76915	3.74319	10.0987	12.9617	2	3709	3.75617	0.0183576	11.5302	2.02449	3.06967
I_3508537_3507198	SPAC16E8.05c	3.17385	2.50867	0.860456	2.05295	7.76519	11.6833	1	1339	1.45671	0.843223	9.72423	2.77049	6.67549
I_3528225_3526978	SPAC16E8.14c	1.74277	2.52619	20.9883	19.6075	70.2431	112.949	4	1247	20.2979	0.976375	91.5959	30.1974	4.51258
I_3639824_3638557	SPAC1142.07c	1.14209	1.29743	62.0108	76.1122	136.858	187.077	1	1267	69.0615	9.97124	161.968	35.5103	2.34527
I_3654213_3654875	SPAC8C9.07	1.04036	1.46508	48.9975	56.6911	100.775	156.512	0	662	52.8443	5.44022	128.644	39.4121	2.43439
I_3659118_3657811	SPAC8C9.10c	1.29187	1.7898	21.9873	22.8209	53.8348	78.907	2	1307	22.4041	0.589473	66.3709	17.7287	2.96245
I_3721816_3721257	SPAC15E1.02c	1.33466	1.47079	10.7411	9.96024	27.0908	27.6072	0	559	10.3507	0.552144	27.349	0.365123	2.64225
I_3821537_3820527	SPAC1F12.10c	1.64338	1.65244	45.6367	69.924	142.568	219.816	2	1010	57.7804	17.1737	181.192	54.6229	3.13588
I_3822365_3822105	SPAC4H3.17	2.00146	2.48518	1.37778	1.3641	5.51671	7.63765	0	260	1.37094	0.00967458	6.57718	1.49973	4.79756
I_3829377_3826456	SPAC4H3.03c	1.70105	1.96076	0.509496	0.678618	1.65656	2.64163	0	2921	0.594057	0.119588	2.1491	0.69655	3.61766
I_3852219_3851646	SPAC4H3.12c	1.34456	1.23958	0.625172	0.949643	1.58764	2.24239	0	573	0.787407	0.229436	1.91502	0.462974	2.43205
I_3974699_3971564	SPAC11G7.06c	1.28178	1.23661	4.69806	6.32202	11.4228	14.8975	0	3135	5.51004	1.14831	13.1602	2.45694	2.3884
I_4121876_4124737	SPAC26H5.04	1.18724	1.11773	12.5737	18.3082	28.6324	39.7299	0	2861	15.4409	4.05494	34.1811	7.84716	2.21367
I_4155465_4156320	SPAC25B8.01	1.37843	1.55436	28.8104	34.0216	74.903	99.9223	0	855	31.416	3.68486	87.4126	17.6914	2.78243
I_4235080_4237874	SPAC1F7.08	1.64228	1.13875	2.58548	1.81922	8.07083	4.00574	0	2794	2.20235	0.541829	6.03829	2.87445	2.74175
I_4298605_4296936	SPAC25G10.02	2.03594	2.1851	3.1363	4.36474	12.8616	19.849	0	1669	3.75052	0.868634	16.3553	4.94083	4.36081
I_4303885_4301367	SPAC25G10.04c	1.09548	1.28612	6.39913	8.68847	13.6739	21.1887	0	2518	7.5438	1.6188	17.4313	5.31377	2.31068
I_4323254_4321520	SPAC27F1.04c	1.11993	1.01054	15.3148	27.5558	33.2845	55.5156	0	1734	21.4353	8.65572	44.4	15.7198	2.07135
I_4325633_4323424	SPAC27F1.05c	1.12727	1.49654	6.92847	8.32247	15.1349	23.4831	0	2209	7.62547	0.985706	19.309	5.90302	2.53217
I_4362493_4365125	SPAC23D3.12	2.00318	1.54593	58.2319	57.5275	233.442	167.976	0	2632	57.8797	0.498086	200.709	46.291	3.46769
I_4367171_4366000	SPAC23D3.17	1.14522	1.42936	17.3983	25.5186	38.4815	68.7288	2	1171	21.4585	5.74192	53.6052	21.3881	2.49809
I_4409773_4410391	SPAC29E6.04	1.28919	1.13191	25.4427	35.6396	62.1796	78.1038	1	618	30.5411	7.21027	70.1417	11.2601	2.29663
I_4434861_4435509	SPAC9E9.01	2.8572	2.57932	0.531074	1.11414	3.8482	6.65874	1	648	0.822608	0.412292	5.25347	1.98735	6.38636
I_4442980_4444196	SPAC9E9.04	1.18043	1.61736	120.022	126.901	272.024	389.349	1	1216	123.462	4.86425	330.686	82.9613	2.67845
I_4490444_4491942	SPAC17C9.05c	1.33186	1.07384	4.0888	6.36722	10.2926	13.4032	4	1498	5.22801	1.61109	11.8479	2.19949	2.26624
I_4524731_4523298	SPAC27D7.09c	1.18292	2.65324	14.6106	6.84657	33.1711	43.0704	0	1433	10.7286	5.48998	38.1208	6.99984	3.5532
I_4531031_4529389	SPAC27D7.11c	2.6925	3.70301	529.441	228.479	3422.48	2975.53	0	1642	378.96	212.813	3199	316.044	8.44153
I_4542091_4543533	SPAC637.03	1.69931	1.82741	11.0394	20.6966	35.8499	73.4521	0	1442	15.868	6.82864	54.651	26.5888	3.44411
I_4606871_4604880	SPAC1093.07	1.81106	1.60678	1.41764	1.6159	4.9745	4.92157	0	1991	1.51677	0.140193	4.94803	0.0374252	3.26222
I_4618620_4613715	SPAC1093.04c	1.06586	1.07811	9.56272	13.5181	20.0187	28.5403	4	4905	11.5404	2.79684	24.2795	6.02571	2.10387
I_4651169_4650573	SPAC144.01	1.22117	1.98475	21.0096	17.3567	48.9807	68.6969	1	596	19.1831	2.58299	58.8388	13.9414	3.06721
I_4658322_4656535	SPAC144.04c	1.68699	1.92119	175.801	159.127	566.052	602.671	0	1787	167.464	11.7906	584.361	25.8933	3.48947
I_4722584_4722348	SPAC1834.13	2.40795	3.90689	0.217451	0	1.15406	1.34047	0	236	0.108726	0.153761	1.24726	0.131812	11.4717
I_4738962_4737481	SPAC458.04c	1.57048	1.13138	1.07419	2.34229	3.19039	5.13119	4	1481	1.70824	0.89668	4.16079	1.37236	2.43572
I_4780224_4781922	SPAC11H11.04	1.68691	1.07044	1.04477	2.5843	3.36378	5.42723	0	1698	1.81453	1.08862	4.3955	1.45908	2.42239
I_4791892_4795263	SPAC22F8.05	1.40527	1.37491	3.80558	3.77924	10.0798	9.80151	0	3371	3.79241	0.0186317	9.94063	0.196755	2.62119
I_4803032_4804584	SPAC22F8.09	1.12364	1.40494	41.6632	46.6817	90.7828	123.617	1	1552	44.1725	3.54861	107.2	23.217	2.42684
I_4826230_4826349	SPAC20G4.09	2.07564	3.90689	0.591909	0.073489	2.49508	1.40144	1	119	0.332699	0.366578	1.94826	0.773318	5.85593
I_4868326_4869283	SPAC4F10.17	2.03972	1.15517	1.55511	2.95162	6.39407	6.57357	0	957	2.25336	0.987482	6.48382	0.12693	2.8774
I_4878241_4878453	SPAC4F10.22	1.23447	1.61962	9.32676	11.4723	21.9453	35.2537	0	212	10.3995	1.51715	28.5995	9.41045	2.75007
I_4916603_4917521	SPAPB8E5.05	2.14964	2.55108	0.503123	0.485844	2.23244	2.84739	2	918	0.494483	0.0122179	2.53992	0.434835	5.1365
I_4923495_4923891	SPAPB8E5.08	1.34871	1.91157	0.747061	0.485844	1.90265	1.82784	0	396	0.616453	0.184708	1.86524	0.0528988	3.02577
I_4939182_4937755	SPAC1B3.06c	1.09454	1.33847	58.6542	81.0178	125.253	204.881	0	1427	69.836	15.8135	165.067	56.3053	2.36364
I_4948562_4949118	SPAC1B3.20	1.82763	2.36079	43.8821	43.6928	155.761	224.429	1	556	43.7874	0.133873	190.095	48.5557	4.34132
I_5055172_5056344	SPAC22E12.18	1.51272	1.6854	34.8915	44.3469	99.5617	142.633	1	1172	39.6192	6.68602	121.097	30.4558	3.05653
I_5078206_5074102	SPAC1006.04c	1.53187	1.2772	1.58783	2.78484	4.59135	6.74955	0	4104	2.18634	0.846417	5.67045	1.52608	2.59359
I_5100214_5099293	SPAC1250.02	2.20272	3.17046	0.575778	0.716369	2.65057	6.4497	1	921	0.646074	0.0994132	4.55013	2.68639	7.04275
I_5129129_5123328	SPAC29A4.11	1.15639	1.19831	2.8484	2.41741	6.34905	5.54723	0	5801	2.6329	0.304754	5.94814	0.566966	2.25916
I_5124554_5125643	SPAC29A4.12c	1.82864	1.07047	1.69648	3.8698	6.02595	8.12706	0	1089	2.78314	1.53677	7.07651	1.48571	2.54263
I_5136031_5133784	SPAC29A4.07	1.30935	1.29277	8.24969	11.7991	20.4452	28.9075	0	2247	10.0244	2.50979	24.6763	5.98374	2.46163
I_5172112_5170789	SPAC26F1.07	2.18571	2.1568	179.253	149.284	815.511	665.694	0	1323	164.268	21.1916	740.603	105.936	4.50849
I_5187647_5189187	SPAPJ691.02	1.36247	1.19339	4.17004	8.03472	10.7222	18.3745	0	1540	6.10238	2.73275	14.5484	5.41098	2.38405
I_5222447_5224795	SPAC19D5.07	1.5364	1.51272	7.03772	7.1631	20.4143	20.4397	0	2348	7.10041	0.0886543	20.427	0.0179832	2.87688
I_5231140_5232566	SPAC14C4.03	1.31255	1.24512	0.841125	1.07731	2.0892	2.55363	2	1426	0.959216	0.167005	2.32141	0.328402	2.42011
I_5353742_5352099	SPAC4D7.02c	1.16154	1.05641	21.5188	27.8383	48.1368	57.8966	1	1643	24.6786	4.46854	53.0167	6.90125	2.14829
I_5438983_5439489	SPAC29B12.13	1.27359	1.63782	23.7502	24.5822	57.4192	76.4985	0	506	24.1662	0.588306	66.9589	13.4911	2.77077
I_5448735_5451642	SPAC1039.02	1.38944	1.77586	102.16	87.0425	267.636	298.069	0	2907	94.6013	10.6898	282.853	21.5191	2.98995
I_5465377_5468649	SPAC1039.09	2.57477	2.13874	1.22336	2.68075	7.28852	11.8055	0	3272	1.95206	1.03053	9.54699	3.19395	4.89073
I_5470432_5471520	SPAC1039.10	1.86137	1.92326	2.73573	3.27855	9.94031	12.4349	2	1088	3.00714	0.383834	11.1876	1.76392	3.72034
I_5555716_5556768	SPAC750.01	1.18947	1.01968	13.4973	38.1822	30.7831	77.413	0	1052	25.8397	17.4549	54.0981	32.9724	2.0936
II_194678_195989	SPBC1198.12	3.90689	3.10792	0.117434	0.236437	1.9106	2.03841	1	1311	0.176935	0.0841478	1.97451	0.0903769	11.1595
II_262562_263669	SPBC800.06	1.14824	1.49518	92.5446	90.7286	205.119	255.763	0	1107	91.6366	1.28409	230.441	35.8106	2.51473
II_270292_269636	SPBC800.14c	1.5636	1.76766	27.072	35.3644	80.0225	120.416	0	656	31.2182	5.86362	100.219	28.5628	3.21029
II_371015_373651	SPBC1271.01c	1.18969	1.13368	3.9326	5.90275	8.97042	12.9517	0	2636	4.91768	1.3931	10.9611	2.81519	2.22891
II_388840_387156	SPBC106.08c	1.01543	1.16036	2.67038	2.9243	5.39816	6.53619	0	1684	2.79734	0.179549	5.96717	0.804707	2.13316
II_454108_456553	SPBC428.07	2.22803	1.81772	4.13487	6.18184	19.3716	21.7925	2	2445	5.15836	1.44743	20.582	1.71188	3.99004
II_509412_511089	SPBC1685.06	3.63109	3.14314	0.794436	1.3628	9.84298	12.0395	1	1677	1.07862	0.401892	10.9412	1.55319	10.1438
II_514147_515953	SPBC1685.08	1.37234	1.62163	18.7259	19.9761	48.4796	61.4711	2	1806	19.351	0.88405	54.9753	9.18637	2.84096
II_525686_522659	SPBC1685.12c	1.98394	2.05014	15.5371	7.87141	61.4604	32.5992	1	3027	11.7043	5.42049	47.0298	20.4079	4.01817
II_578723_574658	SPBC354.11c	1.76652	1.41102	1.13596	1.48705	3.8649	3.95445	0	4065	1.3115	0.248263	3.90968	0.0633265	2.98106
II_578063_580056	SPBC354.12	1.9344	1.88135	247.184	153.442	944.786	565.31	1	1993	200.313	66.2857	755.048	268.33	3.76934
II_607214_611989	SPBC839.06	3.05366	2.04632	0.268473	0.560221	2.22917	2.314	0	4775	0.414347	0.206298	2.27158	0.0599848	5.48232
II_621873_618428	SPBC839.11c	1.08515	1.32411	11.0605	15.3919	23.4659	38.538	0	3445	13.2262	3.06273	31.002	10.6576	2.34398
II_661497_660284	SPBC947.07	1.25723	1.56411	18.0967	20.8348	43.2575	61.6074	0	1213	19.4657	1.93617	52.4324	12.9754	2.69358
II_700291_700700	SPBPJ4664.03	1.42685	1.61024	2.88588	3.66343	7.75896	11.1845	1	409	3.27466	0.549809	9.47175	2.42225	2.89244
II_750738_745971	SPBC119.16c	1.30974	1.2382	6.51622	10.0179	16.1535	23.6328	0	4767	8.26708	2.4761	19.8931	5.28868	2.40631
II_746035_747734	SPBC119.14	2.1743	2.15527	0.875949	1.10838	3.95375	4.93729	5	1699	0.992163	0.164351	4.44552	0.695468	4.48063
II_756616_754411	SPBC577.03c	1.1689	1.17927	18.6742	30.0708	41.9871	68.0987	1	2205	24.3725	8.0586	55.0429	18.4637	2.2584
II_764540_766395	SPBC577.07	1.84354	1.28278	8.46548	16.4558	30.3817	40.0381	2	1855	12.4607	5.65004	35.2099	6.82817	2.82569
II_787678_789529	SPBC530.02	1.72266	1.70251	3.42972	5.0301	11.3196	16.3713	0	1851	4.22991	1.13164	13.8454	3.57206	3.27322
II_960467_958669	SPBC646.17c	1.38956	1.23326	1.02695	2.0947	2.6906	4.92457	2	1798	1.56082	0.755008	3.80759	1.57966	2.43947
II_1021749_1020184	SPBC146.11c	2.18229	2.35011	1.33416	1.83658	6.05541	9.36404	0	1565	1.58537	0.355267	7.70972	2.33955	4.86304
II_1118360_1119457	SPBC1709.09	1.07887	1.41323	8.79479	10.344	18.5779	27.5495	0	1097	9.5694	1.09546	23.0637	6.34388	2.41015
II_1122015_1120582	SPBC1709.11c	1.03347	1.26363	24.0649	29.0822	49.2594	69.8261	3	1433	26.5735	3.54771	59.5427	14.5429	2.24068
II_1216671_1212690	SPBC725.06c	3.28319	3.0276	0.751209	1.10789	7.31305	9.03426	0	3981	0.929547	0.252209	8.17366	1.21708	8.79316
II_1227762_1228307	SPBC725.12	1.23481	1.32549	7.65116	9.31394	18.007	23.3425	2	545	8.48255	1.17576	20.6747	3.77276	2.43733
II_1247116_1245920	SPBC651.05c	1.57007	1.60286	17.6783	21.5461	52.4904	65.4454	1	1196	19.6122	2.73497	58.9679	9.1606	3.00669
II_1290276_1288188	SPBC3D6.11c	1.03861	1.01631	14.5992	18.5123	29.9904	37.4455	0	2088	16.5558	2.76698	33.7179	5.27154	2.03663
II_1393454_1395312	SPBC8D2.19	3.83257	3.90689	0.165722	0.106687	2.361	3.19338	2	1858	0.136204	0.041744	2.77719	0.588576	20.3899
II_1403125_1404185	SPBC17A3.02	1.04155	1.11937	17.0891	26.1329	35.1767	56.7741	4	1060	21.611	6.39495	45.9754	15.2716	2.12741
II_1460149_1457291	SPBC32H8.04c	1.21688	1.10072	21.6371	32.7022	50.294	70.1336	2	2858	27.1696	7.82418	60.2138	14.0288	2.21622
II_1461719_1463083	SPBC32H8.06	2.99542	3.41549	0.413859	0.547821	3.30038	5.84527	2	1364	0.48084	0.0947255	4.57283	1.79951	9.51008
II_1486094_1489535	SPBC11B10.01	1.29221	1.60812	13.497	16.5763	33.0545	50.5336	3	3441	15.0367	2.17738	41.7941	12.3596	2.77948
II_1527616_1528831	SPBC83.10	1.04191	1.07848	24.6659	36.6666	50.7857	77.433	0	1215	30.6662	8.48583	64.1094	18.8425	2.09055
II_1563859_1566027	SPBC27.03	1.83578	1.87544	1.84633	2.78867	6.59075	10.232	0	2168	2.3175	0.666337	8.41137	2.57474	3.6295
II_1649671_1648948	SPBC21B10.12	1.42105	1.81756	8.26708	9.10269	22.1376	32.0856	1	723	8.68488	0.590864	27.1116	7.03431	3.1217
II_1666668_1665510	SPBC21B10.15	1.263	1.30393	6.20257	8.80141	14.8858	21.7307	1	1158	7.50199	1.83766	18.3083	4.84009	2.44046
II_1702122_1700751	SPBC19C2.13c	2.30861	2.81787	5.72701	5.53033	28.372	38.9954	0	1371	5.62867	0.139076	33.6837	7.51185	5.98431
II_1786280_1789197	SPBC18H10.09	2.08877	1.79441	2.61548	3.4667	11.1259	12.0251	2	2917	3.04109	0.601902	11.5755	0.635835	3.80635
II_1835295_1834888	SPBC28E12.01c	1.13314	1.21687	5.98061	8.90754	13.1176	20.7048	0	407	7.44407	2.06965	16.9112	5.36492	2.27177
II_1836327_1838630	SPBC28E12.02	3.90689	3.90689	0.06685	0.150626	5.34603	5.53888	0	2303	0.108738	0.0592389	5.44246	0.136363	50.051
II_1926244_1921776	SPBC16E9.06c	1.6035	1.68377	3.23989	4.59029	9.84538	14.747	0	4468	3.91509	0.954874	12.2962	3.466	3.14072
II_1928803_1929870	SPBC16E9.08	2.43654	2.41456	3.66379	4.87119	19.8336	25.971	0	1067	4.26749	0.85376	22.9023	4.33981	5.36669
II_1951398_1952828	SPBC16E9.20	1.47157	1.85435	0.430645	0.415855	1.19428	1.50368	0	1430	0.42325	0.0104579	1.34898	0.218783	3.1872
II_2050956_2049997	SPBC29A3.07c	1.17289	1.82081	15.9814	15.1407	36.0322	53.4888	1	959	15.561	0.594436	44.7605	12.3437	2.87645
II_2119536_2118146	SPBC23G7.10c	2.30987	3.61957	4.09665	3.92101	20.3128	48.1943	0	1390	4.00883	0.124199	34.2536	19.7152	8.54453
II_2120231_2121050	SPBC23G7.11	3.37203	3.90689	0.37596	0.423556	3.89246	7.58814	0	819	0.399758	0.0336558	5.7403	2.61324	14.3594
II_2125438_2123087	SPBC23G7.13c	3.30053	3.45058	0.152371	0.210374	1.50127	2.29995	0	2351	0.181372	0.0410145	1.90061	0.564753	10.4791
II_2162612_2161325	SPBC1711.15c	1.71245	1.67022	2.68567	4.23858	8.8014	13.4899	1	1287	3.46213	1.09808	11.1456	3.31525	3.2193
II_2213495_2211798	SPBC14C8.05c	2.65214	3.90689	0.272167	0.233617	1.71084	3.77968	0	1697	0.252892	0.0272584	2.74526	1.4629	10.8555
II_2223792_2221627	SPBC14C8.11c	1.58041	1.86609	5.16741	7.14157	15.4533	26.034	0	2165	6.15449	1.39594	20.7437	7.48169	3.3705
II_2320292_2319758	SPBC12D12.08c	1.01025	1.6673	14.0667	12.0588	28.334	38.301	3	534	13.0627	1.41984	33.3175	7.04775	2.55058
II_2337787_2335176	SPBC24C6.09c	2.16751	2.49447	1.84755	1.52954	8.30005	8.61931	0	2611	1.68854	0.224861	8.45968	0.225755	5.01004
II_2349142_2350982	SPBC19G7.04	1.23908	1.25578	8.38848	10.8269	19.8008	25.8542	2	1840	9.6077	1.72424	22.8275	4.28044	2.37596
II_2393113_2392161	SPBC36B7.06c	1.90227	1.2962	1.27789	2.74155	4.77677	6.73271	2	952	2.00972	1.03496	5.75474	1.38306	2.86345
II_2410181_2408152	SPBC1921.03c	1.13862	1.1191	16.6172	18.1647	36.5861	39.4557	0	2029	17.3909	1.09424	38.0209	2.02914	2.18625
II_2432073_2433891	SPBC21D10.08c	3.1771	2.85693	0.7057	1.40889	6.38296	10.207	1	1818	1.0573	0.497233	8.295	2.70402	7.84547
II_2480502_2481958	SPBC12C2.01c	1.00402	1.0963	18.7151	25.4247	37.5345	54.3594	0	1456	22.0699	4.74445	45.9469	11.897	2.08188
II_2536164_2538254	SPBC29A10.02	2.0341	1.29761	0.711594	1.56446	2.91446	3.8458	2	2090	1.13803	0.603071	3.38013	0.658556	2.97016
II_2548692_2547339	SPBC29A10.06c	1.20591	1.52514	32.6952	39.516	75.422	113.733	2	1353	36.1056	4.82308	94.5776	27.0901	2.61947
II_2605902_2607020	SPBC25B2.05	1.06767	1.72558	58.473	50.0393	122.562	165.486	0	1118	54.2561	5.96347	144.024	30.3523	2.65452
II_2632018_2630834	SPBC6B1.03c	2.24823	1.93109	0.303403	0.752566	1.44147	2.86985	2	1184	0.527985	0.317606	2.15566	1.01002	4.08281
II_2660992_2660139	SPBC3E7.02c	1.52562	1.08394	340.762	639.74	981.091	1356.14	0	853	490.251	211.409	1168.61	265.197	2.3837
II_2813211_2811798	SPBC19C7.01	1.214	1.10946	25.7109	39.461	59.6439	85.1427	1	1413	32.5859	9.72279	72.3933	18.0304	2.22161
II_2890645_2891823	SPBP4H10.10	3.09415	2.46483	0.741444	2.00854	6.33157	11.0883	0	1178	1.37499	0.895972	8.70996	3.36355	6.33455
II_3031431_3030371	SPBC15D4.11c	1.54301	1.42401	4.64107	6.58089	13.5242	17.6585	2	1060	5.61098	1.37166	15.5913	2.9234	2.77872
II_3050553_3051959	SPBC13E7.06	1.04621	1.20781	10.4017	14.3797	21.4805	33.2153	0	1406	12.3907	2.81291	27.3479	8.29775	2.20713
II_3103110_3104934	SPBC1778.04	2.92981	2.89358	4.78298	6.49337	36.4467	48.2531	3	1824	5.63817	1.20943	42.3499	8.34841	7.51128
II_3122439_3120771	SPBC4C3.08	2.46149	2.27242	1.23066	2.04998	6.7783	9.90417	0	1668	1.64032	0.579348	8.34123	2.21033	5.08512
II_3213737_3211191	SPBC776.18c	1.33761	1.09012	4.99842	8.36888	12.6327	17.8167	5	2546	6.68365	2.38327	15.2247	3.66567	2.2779
II_3242818_3239038	SPBC19F8.06c	1.79752	1.79903	0.58325	0.843929	2.02751	2.93675	0	3780	0.713589	0.184328	2.48213	0.642935	3.47837
II_3345299_3340660	SPBC17D1.07c	1.36578	1.22369	2.76539	4.56143	7.12682	10.6529	7	4639	3.66341	1.26999	8.88987	2.49333	2.42667
II_3421290_3421966	SPBC4B4.05	1.10278	1.44146	17.907	22.3273	38.4584	60.64	3	676	20.1171	3.1256	49.5492	15.6847	2.46303
II_3453406_3452323	SPBC2G2.09c	1.00199	1.31317	0.682909	0.850564	1.36771	2.11353	4	1083	0.766736	0.11855	1.74062	0.527381	2.27017
II_3464279_3462585	SPBC2G2.15c	1.09664	1.36903	4.06775	3.15368	8.69914	8.14585	4	1694	3.61072	0.646343	8.4225	0.391232	2.33264
II_3472319_3474169	SPBC1718.02	2.10657	2.17193	0.582535	0.778401	2.50878	3.50768	6	1850	0.680468	0.138498	3.00823	0.706325	4.42082
II_3646961_3645544	SPBP8B7.08c	1.1744	1.00672	20.9813	41.7517	47.3547	83.8933	3	1417	31.3665	14.6869	65.624	25.8367	2.09217
II_3651820_3650361	SPBP8B7.10c	1.30593	1.58346	15.9641	18.0352	39.4701	54.0492	2	1459	16.9996	1.46449	46.7597	10.309	2.75063
II_3665346_3662735	SPBP8B7.16c	1.17649	1.79844	103.529	83.493	234.002	290.426	2	2611	93.5109	14.1675	262.214	39.8979	2.8041
II_3759880_3761184	SPBC31F10.05	1.26499	1.75639	1.33497	1.31893	3.20828	4.45602	1	1304	1.32695	0.0113425	3.83215	0.882287	2.88793
II_3764820_3765709	SPBC31F10.08	3.90689	3.90689	0.0577261	0.111487	2.52123	4.70019	1	889	0.0846067	0.0380149	3.61071	1.54076	42.6764
II_3844097_3839653	SPBC23E6.03c	1.38904	1.03918	3.06017	5.64253	8.01473	11.5957	1	4444	4.35135	1.826	9.80522	2.53213	2.25338
II_3898015_3899690	SPBC1604.18c	1.26894	1.1205	3.554	4.99999	8.56458	10.8711	2	1675	4.27699	1.02247	9.71783	1.63095	2.27212
II_4008114_4008829	SPBC3B9.12	1.01804	1.34831	20.7427	25.5493	42.0074	65.0519	1	715	23.146	3.39874	53.5297	16.295	2.3127
II_4029873_4027314	SPBC215.03c	1.0232	1.23241	11.631	16.0292	23.6391	37.6622	3	2559	13.8301	3.11003	30.6506	9.91581	2.21622
II_4041267_4039174	SPBC215.07c	1.14692	1.23576	33.5686	45.4614	74.3345	107.064	0	2093	39.515	8.40944	90.6993	23.1433	2.29531
II_4064411_4061232	SPBC1347.01c	1.63675	1.31898	2.4053	3.99068	7.47963	9.95631	0	3179	3.19799	1.12103	8.71797	1.75128	2.72608
II_4106013_4104214	SPBC56F2.06	3.04619	2.98812	2.81905	3.13868	23.2861	24.9035	0	1799	2.97887	0.226007	24.0948	1.14367	8.08859
II_4122628_4121444	SPBC56F2.03	3.17765	3.19938	0.13003	0.292984	1.17656	2.69124	0	1184	0.211507	0.115226	1.9339	1.07104	9.14344
II_4144248_4142680	SPBC1861.06c	3.90689	3.44192	0.129631	0.316047	2.60974	3.43457	0	1568	0.222839	0.131816	3.02215	0.583249	13.5621
II_4268306_4267056	SPBC16A3.16	1.48708	1.38184	19.5984	33.5092	54.9386	87.3252	2	1250	26.5538	9.83642	71.1319	22.9008	2.67878
II_4274665_4272341	SPBC16A3.13	3.53964	3.68332	2.00643	3.08649	23.3326	39.6511	0	2324	2.54646	0.763718	31.4918	11.5389	12.3669
II_4360092_4363926	SPBC244.01c	1.06986	1.01957	13.7329	17.9623	28.8284	36.4151	1	3834	15.8476	2.99066	32.6218	5.3646	2.05847
II_4453054_4454161	SPBP4G3.03	2.29588	2.00798	4.21769	7.42591	20.7111	29.8685	0	1107	5.8218	2.26856	25.2898	6.47524	4.34398
II_4483799_4482234	SPBPB2B2.10c	1.59146	1.41384	7.77606	9.81498	23.4335	26.1516	0	1565	8.79552	1.44173	24.7926	1.92201	2.81877
II_4488322_4490271	SPBPB2B2.13	1.06989	1.34463	16.1665	15.9164	33.9379	40.4222	0	1949	16.0415	0.176841	37.18	4.58505	2.31774
II_4526885_4532899	SPBCPT2R1.08c	3.90689	3.84213	0.170496	0.115039	2.88447	1.64983	0	6014	0.142767	0.0392145	2.26715	0.873022	15.88
III_36421_36657	SPCP20C8.04	1.009	1.66934	1.07873	0.92228	2.17095	2.93349	0	236	1.0005	0.110626	2.55222	0.539194	2.55093
III_36972_38788	SPCC1884.01	1.28501	1.28176	4.5342	8.13789	11.0491	19.7861	3	1816	6.33604	2.54819	15.4176	6.178	2.43332
III_46961_44814	SPCC757.02c	3.90689	3.90689	0.310732	0.60012	6.94739	17.0902	0	2147	0.455426	0.204629	12.0188	7.17205	26.3902
III_55579_56029	SPCC757.06	1.99732	1.42794	2.24281	5.17586	8.95457	13.9263	2	450	3.70933	2.07398	11.4404	3.51555	3.08423
III_113477_112050	SPCC330.04c	1.933	1.479	5.4656	9.33215	20.8703	26.014	0	1427	7.39888	2.73407	23.4421	3.63713	3.16833
III_116726_115589	SPCC330.05c	3.90689	3.90689	0	0.0427303	116.704	155.221	0	1137	0.0213652	0.0302149	135.963	27.2354	6363.76
III_117847_117578	SPCC330.21	3.36367	2.49297	1.27183	3.97345	13.0917	22.3679	0	269	2.62264	1.91033	17.7298	6.55925	6.76029
III_119002_118222	SPCC330.06c	1.67229	1.75045	316.317	382.647	1008.17	1287.47	0	780	349.482	46.9023	1147.82	197.497	3.28434
III_140937_138959	SPCC320.14	1.14929	1.16447	13.4556	18.7244	29.8451	41.971	0	1978	16.09	3.7256	35.908	8.57429	2.2317
III_144336_145562	SPCC320.11c	1.05424	1.62515	31.361	31.1392	65.125	96.0563	2	1226	31.2501	0.156874	80.5906	21.8717	2.57889
III_155906_158191	SPCC320.07c	3.90689	3.90689	0.112294	0.173501	7.17166	10.5317	0	2285	0.142897	0.0432793	8.85169	2.37593	61.9444
III_202707_201551	SPCC1235.12c	3.90689	2.07336	0.754684	2.03668	11.9646	8.5717	0	1156	1.39568	0.906507	10.2682	2.39915	7.35709
III_204706_206717	SPCC1235.13	2.63793	3.76185	0.45934	0.147855	2.8591	2.0057	0	2011	0.303598	0.220253	2.4324	0.603443	8.01193
III_209921_211648	SPCC1235.18	2.47727	2.67911	0.441653	0.351091	2.4593	2.24859	0	1727	0.396372	0.0640371	2.35395	0.148996	5.93874
III_212160_214376	SPCC1235.14	1.8051	1.79871	102.59	117.406	358.503	408.466	0	2216	109.998	10.4765	383.484	35.3293	3.48629
III_223267_225759	SPCC548.04	1.06531	1.07801	10.1521	14.656	21.2445	30.9407	3	2492	12.4041	3.18476	26.0926	6.85625	2.10355
III_235289_232288	SPCC548.07c	1.58634	2.09102	1.69261	1.71705	5.08269	7.31546	0	3001	1.70483	0.0172792	6.19908	1.57881	3.63618
III_241999_239463	SPCC794.01c	1.33517	1.22027	2.59775	6.31137	6.55427	14.7049	1	2536	4.45456	2.62593	10.6296	5.76334	2.38622
III_278236_279209	SPCC794.15	1.52737	1.25167	1.62571	3.56419	4.68629	8.48693	2	973	2.59495	1.37071	6.58661	2.68746	2.53824
III_293373_295247	SPCC553.07c	1.0847	1.2533	19.908	29.1143	42.2234	69.4046	3	1874	24.5112	6.50988	55.814	19.22	2.27708
III_320394_322403	SPCC736.05	1.82992	1.83835	4.73722	6.69589	16.8417	23.9446	2	2009	5.71656	1.38499	20.3931	5.02257	3.56738
III_330657_329570	SPCC736.09c	1.18389	1.34171	10.5762	15.0777	24.028	38.2147	0	1087	12.827	3.18303	31.1213	10.0315	2.42624
III_361356_362629	SPCC594.03	2.01897	2.06502	3.08988	4.04857	12.5231	16.9409	0	1273	3.56923	0.6779	14.732	3.12385	4.1275
III_408882_407598	SPCC306.02c	1.60609	1.44684	63.388	101.149	192.969	275.741	1	1284	82.2683	26.7008	234.355	58.5291	2.84867
III_532584_537202	SPCP31B10.06	1.06763	1.1887	12.0684	13.6137	25.2953	31.0322	0	4618	12.8411	1.09271	28.1638	4.05664	2.19326
III_580386_579220	SPCC1672.08c	1.10474	1.20803	52.1824	67.8015	112.223	156.636	0	1166	59.9919	11.0444	134.43	31.4045	2.24079
III_652710_650897	SPCC5E4.10c	1.54725	1.64657	6.0902	9.75922	17.7992	30.5551	4	1813	7.92471	2.59439	24.1771	9.01976	3.05085
III_767541_765936	SPCC1020.09	1.04206	1.18473	5.33968	4.69316	10.9953	10.6686	0	1605	5.01642	0.45716	10.8319	0.23103	2.15929
III_772180_770275	SPCC1020.07	1.15444	1.12003	18.4795	24.3963	41.1349	53.0256	3	1905	21.4379	4.18376	47.0803	8.40801	2.19612
III_793179_796301	SPCC1020.01c	3.90689	3.90689	0.131502	0.269844	2.86277	4.28778	0	3122	0.200673	0.0978229	3.57528	1.00763	17.8164
III_809247_806076	SPCC1393.07c	1.79029	1.37091	1.61805	2.69168	5.59659	6.96159	1	3171	2.15487	0.759167	6.27909	0.9652	2.91391
III_848519_849886	SPCC63.07	1.053	1.08942	15.3543	20.6983	31.8576	44.0435	3	1367	18.0263	3.77881	37.9506	8.61674	2.10529
III_910376_912031	SPCC24B10.06	1.12871	1.07854	43.9605	66.4136	96.1251	140.259	2	1655	55.187	15.8767	118.192	31.2071	2.14166
III_921391_921946	SPCC24B10.12	1.35006	1.06971	8.17507	14.6489	20.8401	30.7481	0	555	11.412	4.57766	25.7941	7.00595	2.26027
III_989739_986014	SPCC1795.06	2.4022	2.00873	0.840114	1.20072	4.44091	4.83203	0	3725	1.02042	0.254987	4.63647	0.276566	4.5437
III_1064195_1061503	SPCC1259.14c	2.99609	2.08376	0.437336	1.12293	3.48923	4.76021	0	2692	0.780132	0.484787	4.12472	0.898724	5.28721
III_1258411_1257676	SPCC645.12c	1.46574	1.58608	19.0215	28.1803	52.5383	84.6066	0	735	23.6009	6.47626	68.5724	22.6757	2.9055
III_1282392_1281886	SPCC23B6.05c	1.62979	1.06668	10.0465	22.6234	31.0909	47.3871	2	506	16.335	8.8932	39.239	11.5232	2.40215
III_1341847_1340628	SPCC338.18	2.26001	1.44196	1.59893	2.84811	7.65879	7.73801	0	1219	2.22352	0.8833	7.6984	0.0560163	3.46226
III_1355680_1355008	SPCC338.12	2.6672	2.80499	40.9865	47.2975	260.345	330.54	0	672	44.142	4.46252	295.443	49.6352	6.693
III_1360260_1358737	SPCC338.08	1.12867	1.48349	23.5804	29.8008	51.5602	83.33	1	1523	26.6906	4.39849	67.4451	22.4647	2.52693
III_1368354_1369793	SPCC338.03c	1.09548	1.00373	3.38795	5.87132	7.23953	11.773	0	1439	4.62963	1.75601	9.50628	3.20566	2.05335
III_1386524_1387961	SPCC1281.04	1.29323	1.26839	1.53563	2.86232	3.76346	6.89513	0	1437	2.19897	0.938114	5.3293	2.21443	2.42354
III_1406563_1404867	SPCC622.03c	1.38974	1.41979	1.1255	2.30776	2.94917	6.17433	0	1696	1.71663	0.835983	4.56175	2.28054	2.65739
III_1410043_1408088	SPCC622.06c	1.01313	1.19208	11.7074	18.1842	23.629	41.5478	0	1955	14.9458	4.57978	32.5884	12.6705	2.18043
III_1456203_1457855	SPCC11E10.03	1.57896	1.31139	1.72134	2.99035	5.14259	7.42149	0	1652	2.35585	0.897329	6.28204	1.61143	2.66658
III_1473908_1468210	SPCC11E10.09c	1.61777	1.38846	2.81053	4.89221	8.62554	12.8077	3	5698	3.85137	1.47197	10.7166	2.95726	2.78255
III_1482007_1482817	SPCC188.05	1.6925	2.36723	0.316781	0.428263	1.02389	2.20962	0	810	0.372522	0.0788293	1.61675	0.838433	4.34002
III_1504862_1506851	SPCC188.12	3.90689	3.59284	0.980444	2.34153	20.193	28.2521	1	1989	1.66099	0.962432	24.2226	5.69868	14.5832
III_1532126_1532753	SPCC584.02	3.90689	2.85003	0.0818477	0.199917	1.32451	1.44143	2	627	0.140882	0.0834874	1.38297	0.0826752	9.8165
III_1561207_1557811	SPCC162.10	1.85525	1.24372	1.76982	3.66271	6.40348	8.67361	0	3396	2.71627	1.33848	7.53854	1.60522	2.77533
III_1584149_1582584	SPCC162.03	1.50966	1.87231	7.43464	7.46741	21.1697	27.3396	0	1565	7.45103	0.023167	24.2546	4.36277	3.25521
III_1593818_1589996	SPCC13B11.02c	1.45772	1.0218	7.62662	12.0714	20.9483	24.5103	0	3822	9.84899	3.14291	22.7293	2.51871	2.30778
III_1596605_1594872	SPCC13B11.03c	1.85729	2.1723	0.82857	1.05804	3.00214	4.76899	2	1733	0.943303	0.162256	3.88556	1.24935	4.11911
III_1599028_1596549	SPCC13B11.04c	1.41731	1.17684	1.51322	2.75867	4.04163	6.23682	1	2479	2.13595	0.880662	5.13922	1.55223	2.40606
III_1604737_1601266	SPCC777.03c	1.36187	1.19238	5.48521	8.74491	14.098	19.9847	0	3471	7.11506	2.30496	17.0413	4.16253	2.3951
III_1602954_1604750	SPCC777.04	3.90689	3.90689	0.400033	0.358702	7.1591	9.55122	0	1796	0.379368	0.0292253	8.35516	1.69149	22.0239
III_1616391_1618353	SPCC777.11	1.39765	1.37545	8.99723	14.3713	23.7052	37.2862	0	1962	11.6843	3.80002	30.4957	9.60323	2.60998
III_1619330_1618146	SPCC777.17c	1.34671	1.05247	8.79105	15.2762	22.3584	31.6841	2	1184	12.0336	4.58568	27.0212	6.59427	2.24548
III_1648808_1647689	SPCC663.08c	1.01671	1.72314	14.4148	50.8282	29.1654	167.811	0	1119	32.6215	25.7482	98.4884	98.0376	3.01913
III_1653343_1655582	SPCC663.11	1.28827	1.8932	15.9916	14.4894	39.0573	53.8219	1	2239	15.2405	1.06224	46.4396	10.4402	3.04712
III_1659783_1657631	SPCC663.14c	2.96974	3.11665	0.143081	0.224409	1.12089	1.94646	1	2152	0.183745	0.0575076	1.53367	0.583767	8.34674
III_1671551_1669944	SPCC417.02	1.76956	1.77568	1.18282	1.21778	4.03284	4.16968	0	1607	1.2003	0.0247209	4.10126	0.0967584	3.41685
III_1679436_1677093	SPCC417.06c	3.90689	3.90689	0.219029	0.277447	4.23001	5.90515	2	2343	0.248238	0.041308	5.06758	1.1845	20.4142
III_1699486_1701487	SPCC417.12	1.70185	1.71086	1.17974	1.26451	3.83788	4.13943	0	2001	1.22212	0.059941	3.98866	0.213228	3.26372
III_1702842_1702500	SPCC417.15	2.0652	1.90893	123.445	212.035	516.605	796.256	0	342	167.74	62.6432	656.43	197.743	3.91338
III_1703501_1702785	SPCC417.16	1.59262	1.64216	243.6	339.024	734.688	1058.2	0	716	291.312	67.4751	896.446	228.76	3.07727
III_1720128_1719143	SPCC191.09c	1.58152	1.37077	1.71828	3.92325	5.14255	10.1459	0	985	2.82077	1.55915	7.64422	3.5379	2.70998
III_1723393_1726164	SPCC191.11	1.08351	1.54564	3.92294	7.09953	8.31345	20.7259	0	2771	5.51124	2.24619	14.5197	8.77691	2.63456
III_1765913_1768971	SPCC1442.01	1.57564	1.29754	2.53898	4.60233	7.56789	11.313	0	3058	3.57065	1.45901	9.44044	2.64819	2.6439
III_1792123_1790811	SPCC1442.13c	1.01108	1.38386	6.88036	6.64999	13.8668	17.3542	0	1312	6.76517	0.162895	15.6105	2.46591	2.30748
III_1802086_1804181	SPCC285.05	1.01472	2.04475	11.0961	9.12737	22.4198	37.6596	0	2095	10.1117	1.39208	30.0397	10.7762	2.97078
III_1838335_1839525	SPCC1223.02	3.90689	3.90689	0.366138	0.362546	6.02853	5.50223	0	1190	0.364342	0.00254015	5.76538	0.372148	15.8241
III_1843300_1840594	SPCC1223.03c	1.39138	2.23276	7.76773	8.47229	20.377	39.8225	0	2706	8.12001	0.4982	30.0998	13.7501	3.70687
III_1964811_1962945	SPCC18.05c	1.10141	1.09303	42.2327	49.465	90.6161	105.519	3	1866	45.8488	5.11401	98.0677	10.5382	2.13894
III_1973851_1970754	SPCC18.09c	1.04395	1.23327	6.54498	8.5127	13.4948	20.0133	1	3097	7.52884	1.39139	16.7541	4.60925	2.22532
III_1978528_1980365	SPCC18.13	1.15796	1.28968	24.1367	27.3252	53.8593	66.803	1	1837	25.731	2.25459	60.3312	9.15257	2.34469
III_2010426_2010789	SPCC4F11.05	2.5511	2.06019	1.68262	3.09441	9.86149	12.905	1	363	2.38852	0.998287	11.3832	2.15208	4.76582
III_2029226_2028174	SPCC1739.02c	1.25983	1.39753	38.3904	49.3649	91.9322	130.052	0	1052	43.8776	7.76016	110.992	26.9548	2.52958
III_2044397_2041789	SPCC1739.08c	2.47157	2.51217	0.314838	0.56185	1.74623	3.20522	0	2608	0.438344	0.174664	2.47573	1.03166	5.64791
III_2113660_2111240	SPCC576.17c	1.08668	1.40531	4.41085	2.50671	9.36795	6.63966	1	2420	3.45878	1.34643	8.00381	1.92919	2.31405
III_2125759_2127454	SPCC126.06	1.29057	1.34086	24.0751	34.9533	58.8936	88.5375	6	1695	29.5142	7.69202	73.7156	20.9614	2.49763
III_2140983_2143550	SPCC126.14	1.01373	1.15057	13.4359	17.2201	27.1289	38.2289	1	2567	15.328	2.67581	32.6789	7.84885	2.13197
III_2150908_2149317	SPCC1620.04c	3.7346	3.28676	0.161278	0.281551	2.14685	2.74771	0	1591	0.221414	0.0850464	2.44728	0.42487	11.0529
III_2171337_2172463	SPCC1620.13	2.1107	2.22233	8.74165	11.435	37.7552	53.3613	0	1126	10.0883	1.90451	45.5583	11.0352	4.51593
III_2187154_2186723	SPCC830.04c	3.90689	3.90689	0	0.0202905	1.45549	2.12751	0	431	0.0101452	0.0143475	1.7915	0.475193	176.586
III_2192049_2193378	SPCC830.06	1.14528	1.11993	34.0958	52.7022	75.4159	114.541	3	1329	43.399	13.1567	94.9786	27.6659	2.1885
III_2222620_2221979	SPCC1919.08c	1.27388	1.0704	14.0168	22.4474	33.8941	47.1399	1	641	18.2321	5.96131	40.517	9.36616	2.22229
III_2231665_2233381	SPCC1919.11	3.90689	3.39308	0.538306	1.09683	8.27733	11.5228	6	1716	0.817568	0.394936	9.90005	2.29486	12.1091
III_2281612_2284101	SPCC1840.12	1.80437	2.87557	0.549413	0.298651	1.91897	2.19178	1	2489	0.424032	0.177315	2.05537	0.192905	4.84721
III_2308275_2303540	SPCC965.11c	1.44623	1.45823	4.14016	4.65733	11.2817	12.797	0	4735	4.39875	0.365692	12.0394	1.07146	2.737
III_2314517_2315434	SPCC965.14c	2.09199	2.69987	18.0685	14.6453	77.0326	95.1563	0	917	16.3569	2.42062	86.0945	12.8154	5.2635
III_2376316_2374000	SPCC1827.01c	1.05754	1.2114	19.4576	23.85	40.4987	55.2276	0	2316	21.6538	3.10592	47.8631	10.4149	2.21038
III_2427622_2427078	SPCC569.04	2.11403	2.18603	1.64995	2.29704	7.14258	10.4527	0	544	1.97349	0.457565	8.79766	2.34063	4.45791

## Sheet: up_antisense
cdk9as DMSO
	Systematic name	logratio1	logratio2	valueWT1	valueWT2	valueMut1	valueMut2	#introns	gene.length	AVERAGE WT	STDEV WT	AVERAGE MUT	STDEV MUT	FOLD CHANGE
I_4674587_4675181	SPAC144.11	1.11426	1.19711	1.66734	1.59849	3.60953	3.66503	0	594	1.63292	0.0486841	3.63728	0.0392463	2.22747
III_1529891_1526472	SPCC584.01c	1.24034	1.06028	2.10484	1.54226	4.97279	3.21611	0	3419	1.82355	0.397807	4.09445	1.24215	2.24532
III_1144468_1144799	SPCC4B3.20	1.38094	1.1786	0.441868	0.502544	1.1508	1.13755	1	331	0.472206	0.0429046	1.14417	0.00936884	2.42303
II_2083748_2082409	SPBC18E5.05c	1.47949	1.09274	0.523222	0.529971	1.459	1.13032	1	1339	0.526596	0.00477178	1.29466	0.232417	2.45854
III_384170_386047	SPCC1682.07	1.26869	1.42773	0.540158	0.445388	1.30147	1.1982	1	1877	0.492773	0.0670122	1.24983	0.0730269	2.53633
II_2515189_2516757	SPBC365.11	1.251	1.43037	14.785	15.728	35.1891	42.3892	0	1568	15.2565	0.666804	38.7892	5.09127	2.54247
II_224297_228689	SPBC660.15	1.67823	1.04643	0.450797	0.541938	1.44271	1.11933	4	4392	0.496368	0.0644458	1.28102	0.228667	2.58079
I_5546613_5545615	SPAC186.07c	1.19892	1.79486	2.5357	2.07951	5.82114	7.21552	0	998	2.3076	0.322576	6.51833	0.985977	2.82472
III_1711294_1710842	SPCC191.03c	1.69966	1.24483	0.713075	0.483314	2.31624	1.14541	0	452	0.598194	0.162466	1.73083	0.827902	2.89342
I_1887459_1890591	SPAPB1A10.13	1.55318	1.51688	0.679716	0.823098	1.99471	2.35548	0	3132	0.751407	0.101387	2.17509	0.255101	2.89469
I_4600817_4600263	SPAC12B10.15c	1.4186	1.6816	20.0887	23.911	53.7024	76.7025	0	554	21.9999	2.70272	65.2024	16.2635	2.96377
I_1182528_1180999	SPAC22A12.14c	1.66606	1.48881	2.22135	2.78842	7.04936	7.82592	2	1529	2.50488	0.400982	7.43764	0.549106	2.96925
III_1398780_1397188	SPCC1281.07c	1.7196	1.47807	10.8759	11.4751	35.8191	31.9668	0	1592	11.1755	0.423691	33.893	2.72399	3.03279
II_4045476_4041439	SPBC215.08c	1.7027	1.67808	0.707145	0.541139	2.30182	1.73165	0	4037	0.624142	0.117384	2.01674	0.403172	3.23122
III_2001145_2004364	SPCC290.04	1.94865	1.3688	3.54737	3.27904	13.6933	8.46831	1	3219	3.4132	0.189737	11.0808	3.69462	3.24645
II_59704_58136	SPBPB21E7.01c	1.94756	1.4107	8.78012	9.00952	33.8668	23.9532	0	1568	8.89482	0.162213	28.91	7.00998	3.25021
II_347590_350376	SPBC1271.10c	1.66441	1.75208	2.33809	1.84475	7.41134	6.21391	0	2786	2.09142	0.348842	6.81263	0.846711	3.25742
II_2884304_2884916	SPBP4H10.08	1.68387	1.74789	0.662369	0.789738	2.12811	2.65247	4	612	0.726054	0.0900637	2.39029	0.37078	3.29217
I_2242554_2241748	SPAC18G6.14c	1.80728	1.65959	0.571268	0.632425	1.99934	1.99801	0	806	0.601847	0.0432443	1.99867	0.000942508	3.3209
II_1227026_1224943	SPBC725.11c	1.73113	1.734	22.6825	18.2485	75.3031	60.7033	0	2083	20.4655	3.13533	68.0032	10.3236	3.32282
I_5485096_5486287	SPAC922.06	1.99137	1.50386	3.13678	4.02513	12.4723	11.4153	0	1191	3.58096	0.628162	11.9438	0.747404	3.33536
II_3532680_3531243	SPBC1105.13c	1.68333	1.84304	0.576755	0.387014	1.85235	1.38847	0	1437	0.481884	0.134167	1.62041	0.328017	3.36265
I_5474941_5471270	SPAC1039.11c	2.22056	1.39826	3.63837	4.93089	16.9574	12.997	0	3671	4.28463	0.913952	14.9772	2.80047	3.49557
I_1897448_1899491	SPAC140.02	1.77057	1.97467	0.811352	0.983685	2.76825	3.86626	0	2043	0.897519	0.121858	3.31726	0.776412	3.69603
III_558287_556241	SPCC962.06c	1.89816	2.0005	0.277556	0.266933	1.03455	1.0681	1	2046	0.272244	0.00751158	1.05133	0.0237241	3.8617
I_4121876_4124737	SPAC26H5.04	2.33106	1.65092	0.756407	1.09445	3.80605	3.43694	0	2861	0.925429	0.239034	3.62149	0.260996	3.91331
III_1404929_1403451	SPCC622.01c	1.67413	2.31456	0.696363	1.09164	2.22227	5.4304	0	1478	0.894002	0.279504	3.82634	2.26849	4.28001
II_3387458_3385802	SPBC3B8.05	2.19507	2.04279	0.222436	0.351784	1.01856	1.44949	1	1656	0.28711	0.0914627	1.23403	0.304716	4.2981
III_2289391_2286794	SPCC965.04c	2.43013	1.81135	3.32034	3.35075	17.8947	11.7602	1	2597	3.33554	0.0215066	14.8274	4.33776	4.44528
II_3238083_3241828	SPBC19F8.05	2.21156	2.08593	0.700807	0.651196	3.24597	2.76464	0	3745	0.676002	0.0350798	3.0053	0.340348	4.44571
I_2736306_2734031	SPAC6F6.03c	2.22462	2.2371	0.809569	0.816216	3.78382	3.84803	1	2275	0.812892	0.00469991	3.81592	0.0454055	4.69425
II_2722662_2720540	SPBC4F6.16c	2.55859	1.93057	3.47729	3.92922	20.4858	14.9785	1	2122	3.70326	0.31956	17.7321	3.89428	4.78825
I_2179661_2176988	SPAC13F5.04c	2.56098	1.95574	2.59939	2.79743	15.3392	10.8517	3	2673	2.69841	0.140038	13.0954	3.1732	4.85302
I_1180072_1178856	SPAC22A12.12c	2.31793	2.46355	1.66013	1.78831	8.2777	9.86384	0	1216	1.72422	0.0906322	9.07077	1.12157	5.26079
II_4094158_4096292	SPBC56F2.09c	3.13814	1.69888	0.263149	0.40948	2.31672	1.32937	0	2134	0.336314	0.103472	1.82305	0.698164	5.42066
II_578723_574658	SPBC354.11c	2.70219	2.62964	0.756021	0.824031	4.9201	5.09969	0	4065	0.790026	0.0480899	5.0099	0.126987	6.34143
II_4483683_4487313	SPBPB2B2.11	3.35905	1.766	5.98055	6.23721	61.3645	21.2134	0	3630	6.10888	0.181484	41.2889	28.3912	6.75884
II_3361513_3362632	SPBC11C11.07	2.84933	2.74196	0.287227	0.389814	2.06995	2.60776	1	1119	0.33852	0.0725399	2.33886	0.380294	6.90906
II_4163901_4162069	SPBC14F5.05c	2.43225	3.4747	0.276467	0.0993712	1.49218	1.10471	0	1832	0.187919	0.125225	1.29845	0.273982	6.90962
III_1735344_1734260	SPCC1450.05c	3.12234	2.41476	0.297334	0.268706	2.58918	1.43282	0	1084	0.28302	0.020243	2.011	0.817669	7.10551
III_211270_207225	SPCC1235.17	3.46133	2.07485	0.705746	0.585074	7.77344	2.46492	0	4045	0.64541	0.0853278	5.11918	3.75369	7.93167
II_221358_224117	SPBC660.14	3.74308	2.71614	0.0834437	0.15836	1.11731	1.0406	1	2759	0.120902	0.0529739	1.07896	0.0542406	8.92423
I_5159163_5157285	SPAC26F1.11	3.89636	2.59612	0.0975901	0.174487	1.4532	1.05505	0	1878	0.136039	0.0543744	1.25413	0.281537	9.21891
III_1721489_1722397	SPCC191.10	3.90689	2.88144	0.22173	0.837355	4.8369	6.17037	0	908	0.529543	0.435313	5.50363	0.942903	10.3932
II_601209_602186	SPBC839.04	2.9691	3.90689	0.329897	0.156374	2.58325	2.51827	0	977	0.243136	0.122699	2.55076	0.0459479	10.4911
II_165317_163534	SPBC1683.10c	3.42138	3.38654	0.257734	0.372773	2.76128	3.89848	0	1783	0.315253	0.0813449	3.32988	0.804125	10.5626
III_241472_245622	SPCC794.02	3.86546	3.11472	0.82103	1.03526	11.9668	8.96755	4	4150	0.928146	0.151485	10.4672	2.12082	11.2775
II_2472056_2471721	SPBC12C2.14c	3.90689	2.5377	0	0.264255	1.54898	1.53443	0	335	0.132127	0.186856	1.54171	0.0102893	11.6683
I_66219_69821	SPAC977.17	3.90689	3.52716	0.830642	1.14956	15.7191	13.2529	0	3602	0.990099	0.225507	14.486	1.74391	14.6309
I_5129129_5123328	SPAC29A4.11	3.90689	3.81058	1.19059	1.33688	19.1405	18.7582	0	5801	1.26374	0.103441	18.9494	0.270292	14.9947
III_2041086_2042711	SPCC1739.07	3.90689	3.90689	0.141675	0.258327	5.24471	6.08862	0	1625	0.200001	0.0824858	5.66666	0.596734	28.3332
I_2665035_2662988	SPAC4F8.08	3.90689	3.90689	2.0769	1.49409	117.926	86.6354	0	2047	1.7855	0.412108	102.281	22.1256	57.2841
II_1470513_1473182	SPBC32H8.10	3.90689	3.90689	0.12076	0.177342	55.1561	41.8071	2	2669	0.149051	0.040009	48.4816	9.43913	325.268
cdk9as 3MB
	Systematic name	logratio1	logratio2	valueWT1	valueWT2	valueMut1	valueMut2	#introns	gene.length	AVERAGE WT	STDEV WT	AVERAGE MUT	STDEV MUT	FOLD CHANGE
I_3659118_3657811	SPAC8C9.10c	1.06559	1.01579	1.68298	2.14708	3.52252	4.34143	2	1307	1.91503	0.32817	3.93198	0.579056	2.05322
III_511627_509925	SPCC970.03	1.09556	1.00289	2.28386	3.32269	4.88053	6.65872	0	1702	2.80328	0.734567	5.76962	1.25737	2.05817
I_2027090_2025955	SPAC17H9.12c	1.01049	1.07256	1.34048	2.29438	2.70051	4.82544	0	1135	1.81743	0.674512	3.76298	1.50255	2.07049
III_2237390_2236061	SPCC1919.13c	1.08089	1.04729	4.20897	6.6746	8.90339	13.794	1	1329	5.44178	1.74346	11.3487	3.45821	2.08548
I_2215635_2217134	SPAC18G6.03	1.00618	1.10208	1.19152	2.36796	2.39327	5.08315	3	1499	1.77974	0.831872	3.73821	1.90204	2.10042
III_1778069_1780442	SPCC1442.06	1.14577	1.07154	21.3105	26.9636	47.1525	56.6689	3	2373	24.1371	3.99735	51.9107	6.72913	2.15066
II_1229153_1230915	SPBC725.14	1.09518	1.11946	0.589927	0.737865	1.26032	1.60313	0	1762	0.663896	0.104608	1.43173	0.242403	2.15655
I_2967478_2962954	SPAPB24D3.09c	1.3884	1.02201	0.440844	1.18239	1.15408	2.40114	0	4524	0.811618	0.524354	1.77761	0.881803	2.1902
II_1112735_1113159	SPBC1709.20	1.34161	1.0532	0.99438	2.19088	2.52009	4.54637	2	424	1.59263	0.846055	3.53323	1.4328	2.21849
II_2171436_2169820	SPBC17G9.02c	1.1514	1.16232	0.638866	0.932604	1.41911	2.08732	3	1616	0.785735	0.207704	1.75322	0.472495	2.23131
II_4399249_4400401	SPBC1289.09	1.39617	1.01985	1.48666	2.716	3.9129	5.50728	0	1152	2.10133	0.869278	4.71009	1.12739	2.24148
II_1457557_1458849	SPBC32H8.03	1.1052	1.29865	1.69161	0.870157	3.63916	2.14057	0	1292	1.28089	0.580858	2.88987	1.05966	2.25615
I_2898012_2895098	SPACUNK4.08	1.27123	1.11172	1.61883	2.57127	3.90733	5.55658	0	2914	2.09505	0.673476	4.73196	1.1662	2.25863
III_1622498_1624475	SPCC777.14	1.25222	1.14492	2.75152	4.52177	6.55435	9.99913	1	1977	3.63664	1.25175	8.27674	2.43583	2.27593
III_479092_475783	SPCC364.05	1.13577	1.24519	0.464959	0.637808	1.02168	1.51192	4	3309	0.551384	0.122223	1.2668	0.34665	2.29749
I_692567_693061	SPAC22F3.15	1.16433	1.26406	0.831069	1.00513	1.86266	2.41402	1	494	0.918098	0.123077	2.13834	0.389868	2.3291
III_837458_840012	SPCC63.03	1.3781	1.11711	0.703269	1.1642	1.82798	2.52528	4	2554	0.933734	0.325927	2.17663	0.493071	2.3311
I_3943042_3946427	SPAC2F3.10	1.22207	1.23554	0.560644	0.868922	1.30788	2.04605	0	3385	0.714783	0.217985	1.67696	0.521965	2.34612
II_2380121_2379611	SPBC19G7.19	1.19713	1.26785	1.23906	1.41181	2.84096	3.39967	2	510	1.32543	0.122147	3.12032	0.395066	2.35418
II_4385617_4384037	SPBC1289.02c	1.34984	1.18656	1.2992	2.44644	3.31146	5.56835	2	1580	1.87282	0.811219	4.4399	1.59586	2.3707
I_2707435_2705764	SPAPB2B4.01c	1.10457	1.37667	8.13307	7.94679	17.489	20.6353	3	1671	8.03993	0.131716	19.0621	2.22482	2.37093
I_425631_427415	SPAC13C5.02	1.40975	1.13204	0.517788	0.805564	1.37572	1.76555	2	1784	0.661676	0.203489	1.57063	0.275652	2.37372
III_68088_69479	SPCC757.10	1.23436	1.27352	0.590292	0.841757	1.38882	2.03496	1	1391	0.716025	0.177813	1.71189	0.456885	2.39083
II_1670449_1673825	SPBC19C2.01	1.11564	1.36095	1.23128	1.56374	2.66808	4.01653	0	3376	1.39751	0.235084	3.34231	0.953503	2.39162
I_4429631_4431741	SPAC16.04	1.13762	1.35402	0.632361	0.775048	1.39131	1.98121	1	2110	0.703704	0.100895	1.68626	0.41712	2.39626
I_3326138_3325263	SPAC2E1P5.02c	1.25507	1.27654	0.980946	1.33926	2.34131	3.24446	0	875	1.1601	0.253369	2.79289	0.638617	2.40744
I_4674587_4675181	SPAC144.11	1.46663	1.15227	1.445	2.45376	3.99361	5.4538	0	594	1.94938	0.713302	4.72371	1.03251	2.42319
I_4553894_4555164	SPAC637.08	1.5177	1.12194	1.0625	1.83397	3.04229	3.99144	0	1270	1.44823	0.545508	3.51686	0.671147	2.42838
I_498111_499027	SPAPB21F2.03	1.59335	1.0255	0.95132	1.42359	2.8706	2.89795	1	916	1.18745	0.333943	2.88428	0.0193411	2.42896
II_2594358_2596452	SPBC25B2.01	1.15863	1.36114	1.05238	1.55776	2.34938	4.00172	2	2094	1.30507	0.357362	3.17555	1.16838	2.43324
II_2863784_2868411	SPBP19A11.06	1.33153	1.24466	1.6106	2.06707	4.0534	4.89819	0	4627	1.83884	0.322771	4.4758	0.597354	2.43404
II_448638_449398	SPBC428.04	1.37587	1.20987	0.69378	0.650775	1.80052	1.50535	0	760	0.672278	0.0304088	1.65294	0.208716	2.45871
III_1238262_1233231	SPCC645.05c	1.58708	1.13419	0.380817	0.784728	1.14413	1.72244	0	5031	0.582773	0.285608	1.43329	0.408931	2.45942
II_1330993_1334064	SPBC27B12.06	1.29684	1.30605	0.853883	0.731535	2.09791	1.80882	0	3071	0.792709	0.0865137	1.95336	0.204417	2.46416
II_2145592_2147913	SPBC1711.07	1.59596	1.00252	2.12218	2.54037	6.41525	5.08961	0	2321	2.33127	0.295709	5.75243	0.937371	2.46751
II_2154477_2152031	SPBC1711.10c	1.74163	1.07263	0.314709	0.749622	1.05242	1.57666	3	2446	0.532165	0.30753	1.31454	0.37069	2.47017
III_643347_649578	SPCC5E4.04	1.27411	1.33641	0.458632	0.547052	1.1092	1.38143	3	6231	0.502842	0.0625223	1.24532	0.192496	2.47656
I_1443260_1441967	SPAC3A12.13c	1.61121	1.0482	3.79774	5.37096	11.6024	11.1068	1	1293	4.58435	1.11244	11.3546	0.350394	2.47682
II_2518792_2516125	SPBC365.12c	1.11913	1.48816	1.24017	1.19867	2.69384	3.36265	0	2667	1.21942	0.0293436	3.02824	0.472915	2.48335
III_523960_525001	SPCC10H11.02	1.19937	1.39801	0.443676	0.571252	1.01885	1.50546	0	1041	0.507464	0.0902097	1.26216	0.344084	2.48719
II_4196034_4200033	SPBC3F6.05	1.53308	1.1444	0.428768	0.620092	1.24086	1.37074	0	3999	0.52443	0.135287	1.3058	0.0918387	2.48995
II_3567518_3565749	SPBC887.13c	1.04823	1.48349	0.610915	0.872816	1.26336	2.44061	2	1769	0.741866	0.185193	1.85199	0.83244	2.49639
II_347590_350376	SPBC1271.10c	1.58629	1.13335	5.01245	7.79827	15.0512	17.1069	0	2786	6.40536	1.96987	16.079	1.45357	2.51025
III_390514_388657	SPCC1682.09c	1.63423	1.09613	1.13954	1.79163	3.53739	3.83016	2	1857	1.46559	0.461095	3.68378	0.20702	2.51351
I_4761230_4763033	SPAC1782.03	1.3812	1.3014	0.531307	0.88007	1.38398	2.16909	0	1803	0.705688	0.246613	1.77654	0.555159	2.51745
I_5385758_5387132	SPAC3G6.04	1.59589	1.09096	0.522896	0.679616	1.58061	1.44769	0	1374	0.601256	0.110818	1.51415	0.0939918	2.51831
III_93061_94425	SPCC613.08	1.35226	1.32543	0.877883	1.87641	2.24134	4.70243	2	1364	1.37715	0.706067	3.47189	1.74025	2.52107
II_1427471_1424228	SPBC691.03c	1.51447	1.1814	0.443083	0.579777	1.26586	1.31491	0	3243	0.51143	0.096657	1.29039	0.0346829	2.5231
I_3278586_3276492	SPAC6G9.15c	1.13132	1.53912	1.83565	1.63062	4.02116	4.73885	0	2094	1.73314	0.144983	4.38	0.507485	2.52721
I_4820749_4818012	SPAC20G4.03c	1.17705	1.45473	0.585292	0.774297	1.32343	2.12239	0	2737	0.679794	0.133647	1.72291	0.564952	2.53446
I_1603005_1601412	SPAC23H4.04	1.11628	1.49078	1.39851	1.85798	3.03179	5.22168	2	1593	1.62825	0.324894	4.12673	1.54849	2.53447
II_1323523_1324374	SPBC27B12.02	1.56942	1.13181	2.46654	3.00413	7.32033	6.58303	0	851	2.73533	0.380128	6.95168	0.521351	2.54144
I_1514838_1512683	SPAC57A7.13	1.38825	1.32692	2.14043	2.94347	5.60283	7.38421	3	2155	2.54195	0.567835	6.49352	1.25962	2.55454
III_742948_747870	SPCC14G10.02	1.90071	1.05961	1.22908	3.00528	4.58936	6.26411	1	4922	2.11718	1.25596	5.42673	1.18423	2.56319
I_5059273_5062056	SPAC2E12.02	1.13242	1.61428	0.62009	0.490907	1.3594	1.50295	1	2783	0.555499	0.0913466	1.43118	0.101503	2.57638
II_2512567_2510667	SPBC365.09c	1.23419	1.4594	1.43469	2.18988	3.3751	6.02204	0	1900	1.81229	0.533995	4.69857	1.87167	2.59262
III_486386_484820	SPCC364.01	1.47058	1.34434	0.829542	1.42465	2.29893	3.61737	1	1566	1.12709	0.420802	2.95815	0.932273	2.62458
I_4243446_4241812	SPAC1F7.09c	1.68063	1.0177	5.05217	4.88282	16.1956	9.88621	0	1634	4.96749	0.119744	13.0409	4.4614	2.62525
II_1536292_1534421	SPBC83.14c	1.40506	1.40316	0.635156	1.38456	1.68207	3.6619	2	1871	1.00986	0.529912	2.67199	1.39995	2.6459
II_578723_574658	SPBC354.11c	1.26282	1.57253	1.12259	0.858384	2.69381	2.55306	0	4065	0.990487	0.186821	2.62343	0.0995276	2.64863
II_430166_429183	SPBC582.06c	1.56939	1.35146	1.34712	2.97932	3.99796	7.60233	0	983	2.16322	1.15414	5.80015	2.54867	2.68126
I_2254437_2255856	SPAC4G9.02	1.0535	1.65226	0.633956	0.833365	1.31582	2.61948	0	1419	0.73366	0.141003	1.96765	0.921829	2.68196
III_2332513_2328869	SPCC1494.05c	1.4072	1.43588	0.774566	1.11515	2.05432	3.017	0	3644	0.944857	0.240828	2.53566	0.680716	2.68364
II_1588443_1586592	SPBC28F2.10c	1.4919	1.38156	0.762159	1.09715	2.14364	2.85863	0	1851	0.929655	0.236876	2.50113	0.505572	2.69039
III_1383538_1382055	SPCC1281.02c	1.06562	1.67812	0.82983	0.990689	1.73689	3.1703	0	1483	0.91026	0.113745	2.4536	1.01358	2.69549
III_553092_553840	SPCC962.04	2.04045	1.13776	0.509849	1.43545	2.09738	3.15855	1	748	0.972649	0.654497	2.62797	0.75036	2.70187
I_5233954_5235661	SPAC14C4.04	1.26607	1.57387	0.530534	0.591438	1.27596	1.76072	0	1707	0.560986	0.0430655	1.51834	0.342772	2.70656
I_1820420_1818482	SPAC1002.12c	1.4624	1.41477	1.72329	2.06321	4.74878	5.50085	0	1938	1.89325	0.240361	5.12482	0.53179	2.70689
I_2339836_2341304	SPAC6C3.09	1.0649	1.81621	0.531912	0.417005	1.11278	1.46851	4	1468	0.474458	0.0812513	1.29064	0.25154	2.72024
II_1358544_1361020	SPBC8D2.01	1.48037	1.42504	0.7811	1.16987	2.17942	3.14136	2	2476	0.975486	0.274903	2.66039	0.680194	2.72725
II_3520244_3522574	SPBC1105.08	1.54752	1.34393	0.484553	0.48918	1.41642	1.24174	1	2330	0.486866	0.00327227	1.32908	0.123512	2.72987
III_737870_737089	SPCC18B5.09c	1.58245	1.32984	0.52567	0.634521	1.57427	1.59502	0	781	0.580095	0.0769693	1.58465	0.0146726	2.7317
III_2292169_2290888	SPCC965.05c	1.26293	1.53885	0.471309	1.04754	1.13106	3.04376	0	1281	0.759426	0.407458	2.08741	1.35248	2.74867
III_977009_978563	SPCC1795.10c	1.08752	1.83002	1.02373	0.829124	2.17551	2.94788	0	1554	0.926426	0.137606	2.5617	0.546146	2.76514
I_5309063_5306742	SPAC11E3.13c	1.88603	1.13724	0.886589	1.44644	3.27699	3.18158	0	2321	1.16651	0.395873	3.22928	0.0674641	2.76832
II_4392721_4391989	SPBC1289.05c	1.4826	1.46794	1.10797	1.70842	3.09625	4.72594	4	732	1.40819	0.424581	3.9111	1.15237	2.77739
I_1875572_1877864	SPAPB1A10.08	1.09814	1.79497	0.691904	0.674501	1.48122	2.34057	1	2292	0.683202	0.0123057	1.9109	0.607657	2.79697
II_279285_277941	SPBC800.12c	1.13483	1.67485	0.572751	0.88493	1.25772	2.82545	3	1344	0.728841	0.220744	2.04159	1.10856	2.80114
III_435465_432264	SPCC4G3.19	1.69498	1.33495	0.744389	1.03361	2.41012	2.60747	0	3201	0.889001	0.204513	2.50879	0.139546	2.82204
I_732826_736603	SPAC22G7.04	1.51026	1.49292	0.399887	0.394901	1.13913	1.11148	6	3777	0.397394	0.00352589	1.1253	0.0195468	2.83171
I_2754502_2756380	SPAC6F6.12	2.05615	1.23603	0.421144	1.14191	1.75144	2.68977	2	1878	0.781529	0.509662	2.22061	0.663503	2.84136
III_869674_872275	SPCC16A11.02	1.80589	1.33092	0.422074	0.832342	1.47576	2.09387	1	2601	0.627208	0.290103	1.78481	0.437066	2.84565
III_1712000_1711431	SPCC191.04c	1.88041	1.11662	2.65797	3.1439	9.78609	6.81716	0	569	2.90094	0.3436	8.30163	2.09936	2.86171
II_1891820_1889972	SPBC3H7.01	1.67885	1.39127	1.43913	2.04854	4.60768	5.3735	5	1848	1.74383	0.430918	4.99059	0.541518	2.86185
II_1497640_1495924	SPBC11B10.07c	1.65976	1.4198	0.406955	0.64666	1.28583	1.73013	2	1716	0.526807	0.169497	1.50798	0.31417	2.86249
II_4219752_4220616	SPBC16G5.04	1.33115	1.67397	0.570672	0.615178	1.43583	1.96298	1	864	0.592925	0.0314704	1.6994	0.372751	2.86613
II_824063_825870	SPBC530.13	1.72421	1.28253	0.795196	0.795311	2.62732	1.93471	4	1807	0.795253	8.13533e-05	2.28102	0.489745	2.86829
I_4733951_4732068	SPAC458.02c	1.23273	1.74452	0.946929	1.03155	2.2254	3.45654	2	1883	0.989238	0.0598345	2.84097	0.870551	2.87187
II_1571067_1570204	SPBC27.06c	2.16598	1.03017	2.14075	4.12545	9.60704	8.42524	1	863	3.1331	1.4034	9.01614	0.835658	2.87771
III_1416243_1413420	SPCC622.10c	1.84127	1.10726	32.1845	31.1405	115.325	67.0876	1	2823	31.6625	0.738253	91.2065	34.1092	2.88058
I_1593194_1591873	SPAC23H4.09	1.4711	1.59752	0.805911	0.797358	2.23425	2.41299	0	1321	0.801634	0.00604761	2.32362	0.126386	2.8986
III_445088_446630	SPCC4G3.13c	1.61562	1.46255	0.465274	0.528694	1.4258	1.45705	0	1542	0.496984	0.0448445	1.44143	0.0220947	2.90035
I_622267_621054	SPAC1F3.04c	1.70695	1.42781	3.41443	5.72359	11.1471	15.3987	1	1213	4.56901	1.63282	13.2729	3.00633	2.90498
III_2157552_2155261	SPCC1620.07c	1.61477	1.47277	0.694402	0.780828	2.12669	2.16723	2	2291	0.737615	0.0611129	2.14696	0.0286628	2.91068
II_2641904_2644897	SPBC6B1.07	2.08379	1.23006	0.289468	0.668137	1.22711	1.5673	0	2993	0.478802	0.267759	1.3972	0.24055	2.91812
II_832553_828602	SPBC530.15c	1.05488	1.9168	0.963714	0.978574	2.00215	3.69494	0	3951	0.971144	0.0105079	2.84855	1.19698	2.93319
II_4296979_4298874	SPBC16A3.02c	1.94961	1.18499	0.661095	0.925539	2.55362	2.10432	0	1895	0.793317	0.18699	2.32897	0.317699	2.93574
II_365078_367258	SPBC1271.04c	1.29438	1.72624	0.709911	0.938258	1.74121	3.10436	2	2180	0.824085	0.161466	2.42278	0.96389	2.93997
III_2427622_2427078	SPCC569.04	2.07372	1.03468	7.8465	11.1744	33.0314	22.8926	0	544	9.51045	2.35319	27.962	7.16923	2.94013
II_1822936_1823957	SPBC9B6.06	1.8289	1.24715	1.87451	1.96431	6.65952	4.66273	0	1021	1.91941	0.0634976	5.66113	1.41194	2.9494
III_737017_733336	SPCC18B5.08c	1.60697	1.51791	0.961961	1.06355	2.93023	3.04575	0	3681	1.01276	0.071835	2.98799	0.0816822	2.95036
III_1147238_1146215	SPCC4B3.16	1.52735	1.58107	0.369842	0.756074	1.06609	2.26211	0	1023	0.562958	0.273107	1.6641	0.845712	2.956
I_4041848_4037950	SPAPJ698.03c	1.79302	1.35677	0.447622	0.559381	1.55118	1.43264	0	3898	0.503502	0.0790258	1.49191	0.0838239	2.96307
I_374217_369791	SPAC630.13c	1.82739	1.39723	0.392177	0.687163	1.39181	1.80995	0	4426	0.53967	0.208587	1.60088	0.29567	2.96641
I_2194820_2199471	SPAC1783.05	1.26743	1.74775	0.569218	0.812282	1.37029	2.72793	0	4651	0.69075	0.171872	2.04911	0.959993	2.9665
II_2139698_2141050	SPBC1711.04	1.30742	1.77585	0.721192	0.879694	1.78494	3.01242	2	1352	0.800443	0.112078	2.39868	0.867959	2.99669
III_1897559_1895954	SPCC737.06c	1.62405	1.56842	1.16988	1.57044	3.60603	4.6576	3	1605	1.37016	0.283241	4.13181	0.743576	3.01557
II_3067562_3065905	SPBC30D10.15	2.00277	1.33439	0.722043	1.34582	2.89373	3.39374	0	1657	1.03393	0.441077	3.14374	0.35356	3.04057
III_2401975_2404803	SPCP1E11.06	1.46385	1.66859	0.526251	1.10363	1.45162	3.50847	0	2828	0.81494	0.408268	2.48005	1.45441	3.04323
II_1446022_1447735	SPBP22H7.07	1.10369	2.10152	2.17756	1.56105	4.67966	6.69944	0	1713	1.8693	0.435932	5.68955	1.42821	3.04367
I_2892446_2893920	SPACUNK4.20	1.89267	1.30457	41.8554	48.7235	155.419	120.352	0	1474	45.2895	4.85644	137.886	24.7958	3.04454
III_1797445_1796041	SPCC1442.17c	1.93976	1.27615	4.07945	4.94149	15.6505	11.9679	3	1404	4.51047	0.609554	13.8092	2.60398	3.06158
I_1884414_1882300	SPAPB1A10.11c	2.07163	1.3129	0.606889	1.10177	2.55113	2.73724	0	2114	0.854328	0.349932	2.64419	0.1316	3.09505
II_2371661_2368835	SPBC19G7.10c	1.47068	1.71759	0.388113	0.664296	1.07567	2.18478	4	2826	0.526205	0.195291	1.63022	0.784263	3.09808
I_2851799_2849634	SPAC3F10.16c	1.60162	1.66397	0.734815	1.05292	2.23005	3.33659	1	2165	0.893869	0.224937	2.78332	0.782439	3.11379
III_469915_468323	SPCC4G3.02	2.11761	1.25121	1.13013	1.80483	4.90447	4.29623	3	1592	1.46748	0.477081	4.60035	0.430091	3.13487
III_1679436_1677093	SPCC417.06c	1.2682	1.79369	3.43833	8.13638	8.2816	28.209	2	2343	5.78736	3.32203	18.2453	14.0908	3.15261
II_512924_509491	SPBC1685.07c	1.94015	1.47501	0.433216	0.768463	1.66245	2.13621	0	3433	0.60084	0.237055	1.89933	0.335005	3.16113
I_509960_507522	SPAC227.07c	2.00251	1.51262	0.294692	0.809076	1.18082	2.30851	3	2438	0.551884	0.363724	1.74467	0.797399	3.16129
II_1296034_1293360	SPBC3D6.13c	1.72474	1.62189	0.719499	1.1839	2.37809	3.64379	0	2674	0.951702	0.328384	3.01094	0.894983	3.16375
II_472084_473687	SPBC428.15	1.20324	1.84282	0.666646	1.44207	1.53499	5.17289	0	1603	1.05436	0.548311	3.35394	2.57238	3.18102
II_3822074_3819038	SPBC21C3.14c	1.90319	1.50492	0.475613	0.734527	1.77898	2.08466	0	3036	0.60507	0.18308	1.93182	0.216146	3.19272
II_1822754_1821460	SPBC9B6.05c	1.64886	1.69173	1.03113	1.8375	3.23347	5.93594	4	1294	1.43431	0.570188	4.5847	1.91093	3.19644
II_267459_269408	SPBC800.09	1.28141	2.10501	0.737259	0.513514	1.7921	2.20915	3	1949	0.625387	0.158212	2.00062	0.294894	3.19902
II_4480222_4478687	SPBPB2B2.09c	1.71168	1.66241	0.646357	1.43949	2.1171	4.55663	0	1535	1.04292	0.56083	3.33686	1.72501	3.19953
I_3177452_3176427	SPAC3G9.04	1.90316	1.55937	0.650869	1.25703	2.43445	3.70479	1	1025	0.953951	0.428622	3.06962	0.898266	3.2178
II_981944_986422	SPBP35G2.10	1.56485	1.78589	0.438182	0.512968	1.29635	1.76888	0	4478	0.475575	0.0528817	1.53261	0.334129	3.22265
I_3529970_3532143	SPAC16E8.16	1.82095	1.57588	0.775638	0.975713	2.74044	2.90876	1	2173	0.875675	0.141474	2.8246	0.119024	3.22563
III_618889_623222	SPCC1183.11	1.68401	1.70257	0.497433	0.411728	1.59835	1.34009	0	4333	0.454581	0.0606024	1.46922	0.182613	3.23203
I_4427046_4424648	SPAC16.02c	1.07166	2.21685	0.794758	0.648738	1.67046	3.01584	9	2398	0.721748	0.103252	2.34315	0.951328	3.24649
I_2173796_2172410	SPAC13F5.02c	1.60633	1.76661	0.629448	0.858114	1.91652	2.91976	1	1386	0.743781	0.161691	2.41814	0.709397	3.25115
I_4582299_4584511	SPAC12B10.05	1.57866	1.80133	0.370746	0.486723	1.10739	1.69643	11	2212	0.428734	0.0820078	1.40191	0.416515	3.26988
I_3729739_3731015	SPAC15E1.08	1.58229	1.80388	0.442401	0.582556	1.32474	2.03404	4	1276	0.512479	0.0991044	1.67939	0.501545	3.277
I_4973601_4975698	SPAC1952.05	2.08903	1.52322	0.582538	1.37945	2.47849	3.96499	0	2097	0.980996	0.563505	3.22174	1.05112	3.28415
I_4752684_4753912	SPAPYUG7.05	1.80987	1.68251	0.710436	2.05811	2.49086	6.60626	0	1228	1.38427	0.952951	4.54856	2.91003	3.28588
I_4044613_4041809	SPAC19G12.01c	1.92951	1.56485	0.512453	0.79842	1.95206	2.36209	4	2804	0.655437	0.202209	2.15708	0.289934	3.29106
I_5300670_5301956	SPAC11E3.10	1.97133	1.58419	0.798111	1.65701	3.12963	4.96835	4	1286	1.22756	0.607332	4.04899	1.30017	3.2984
III_594963_596054	SPCC1183.02	1.12017	2.216	1.55133	1.30924	3.37218	6.08278	1	1091	1.43029	0.171186	4.72748	1.91668	3.30527
I_2874956_2877487	SPACUNK4.19	1.3668	2.28335	1.06827	0.509071	2.75503	2.47819	0	2531	0.788669	0.395411	2.61661	0.19576	3.31775
I_3456694_3459197	SPAC3A11.07	1.68989	1.77414	0.324829	0.309791	1.048	1.05959	0	2503	0.31731	0.0106333	1.0538	0.00819383	3.32104
I_3519812_3518714	SPAC16E8.10c	1.132	2.12827	0.668998	0.722129	1.46619	3.15709	1	1098	0.695563	0.0375695	2.31164	1.19564	3.32341
II_3550817_3549995	SPBC887.06c	1.56694	1.84335	0.561882	0.831018	1.66472	2.98204	3	822	0.69645	0.190308	2.32338	0.93149	3.33603
I_894532_893278	SPAC22H12.01c	1.29839	2.25287	2.59345	1.59933	6.3787	7.62291	0	1254	2.09639	0.702946	7.0008	0.879786	3.33945
II_884900_886313	SPBC713.09	1.00304	2.36241	0.756287	0.570772	1.51576	2.93507	1	1413	0.663529	0.131178	2.22541	1.0036	3.35391
II_3643081_3640904	SPBP8B7.05c	1.99564	1.60179	0.777911	1.40107	3.10225	4.25252	0	2177	1.08949	0.44064	3.67739	0.813365	3.37533
I_1934952_1931489	SPAC3H1.02c	1.88073	1.67485	0.340839	0.572406	1.25518	1.82761	0	3463	0.456623	0.163743	1.54139	0.404773	3.37564
III_71282_69195	SPCC757.11c	2.38062	1.19234	1.11618	1.86702	5.81261	4.26658	0	2087	1.4916	0.530927	5.03959	1.09321	3.37866
I_3897252_3896266	SPAC926.07c	1.84528	1.72621	0.312283	0.552857	1.12211	1.82917	4	986	0.43257	0.170111	1.47564	0.499971	3.41133
I_1495689_1492307	SPAC5D6.12	2.23404	1.394	0.437071	0.693858	2.05619	1.82351	0	3382	0.565464	0.181575	1.93985	0.164534	3.43054
I_1615625_1614241	SPAP27G11.04c	2.43076	1.32435	0.593278	1.21742	3.19882	3.04866	1	1384	0.905348	0.441334	3.12374	0.106179	3.45032
II_486999_483878	SPBC902.02c	2.01043	1.59784	0.485874	0.652566	1.95759	1.97524	2	3121	0.56922	0.117869	1.96642	0.0124808	3.45459
III_159654_152941	SPCC320.06	1.71475	1.84277	0.325122	0.442926	1.06718	1.58876	1	6713	0.384024	0.0833001	1.32797	0.368817	3.45804
II_1699978_1700965	SPBC19C2.12	1.61017	2.10694	1.46298	0.721629	4.46629	3.1086	2	987	1.0923	0.524216	3.78744	0.960033	3.46739
II_1013254_1015179	SPBC146.07	1.70475	1.86993	4.04955	5.47931	13.2004	20.0277	0	1925	4.76443	1.01099	16.614	4.82758	3.4871
I_1611275_1612704	SPAP27G11.02	2.38857	1.41939	0.322506	0.693577	1.68876	1.85513	0	1429	0.508041	0.262387	1.77194	0.117639	3.4878
I_301837_299278	SPAC18B11.10	1.59051	1.99623	0.501353	0.484135	1.50985	1.93148	2	2559	0.492744	0.012175	1.72067	0.298138	3.49201
I_2886960_2890095	SPACUNK4.12c	2.52155	1.35761	0.327391	0.774561	1.87988	1.9849	0	3135	0.550976	0.316197	1.93239	0.0742583	3.50721
I_211275_208839	SPAC24B11.07c	2.27982	1.3031	1.55274	2.00042	7.5404	4.93618	0	2436	1.77658	0.316555	6.23829	1.84146	3.51141
I_308031_306764	SPAC18B11.06	1.0668	2.60446	0.485253	0.273791	1.0165	1.66509	0	1267	0.379522	0.149527	1.3408	0.458626	3.53285
I_1176703_1178897	SPAC22A12.11	1.82141	1.82082	1.16264	0.728102	4.10908	2.57225	0	2194	0.945371	0.307265	3.34067	1.0867	3.53371
I_3924176_3923586	SPAC2F3.17c	1.10428	2.32323	1.72085	1.64034	3.69967	8.20912	2	590	1.6806	0.0569287	5.9544	3.18866	3.54303
I_2989280_2990817	SPAC31G5.01	1.38542	2.1037	0.600998	0.741568	1.5701	3.18733	1	1537	0.671283	0.0993982	2.37872	1.14356	3.54354
II_3888596_3886905	SPBC211.08c	1.83383	1.84441	0.333828	0.615422	1.19003	2.21001	1	1691	0.474625	0.199116	1.70002	0.721235	3.58183
II_2540104_2538128	SPBC29A10.03c	2.41581	1.47549	0.197583	0.427818	1.05434	1.18967	0	1976	0.3127	0.162801	1.122	0.0956904	3.58811
I_4321579_4320716	SPAC27F1.03c	1.38637	2.15922	0.535187	0.597875	1.39908	2.67055	0	863	0.566531	0.044327	2.03482	0.899062	3.59171
III_739255_738016	SPCC18B5.10c	1.46883	2.07019	0.455612	0.644655	1.26112	2.70719	6	1239	0.550134	0.133673	1.98415	1.02252	3.60667
II_2166108_2169933	SPBC1711.17	1.96918	1.76563	0.389082	0.575138	1.52343	1.9556	0	3825	0.48211	0.131562	1.73952	0.30559	3.60814
I_4519000_4520130	SPAC27D7.06	1.0739	2.38159	1.11667	1.05252	2.35071	5.4848	0	1130	1.08459	0.0453586	3.91776	2.21614	3.61219
II_147915_150574	SPBC1683.05	1.88596	1.84066	0.443899	0.892389	1.64064	3.1963	0	2659	0.668144	0.317131	2.41847	1.10002	3.61969
III_650958_649474	SPCC5E4.05c	1.46883	2.14516	1.17576	1.26699	3.25447	5.60442	0	1484	1.22138	0.0645099	4.42945	1.66166	3.6266
III_1991055_1988324	SPCC18.18c	1.9999	1.74467	0.280024	0.344414	1.12002	1.15419	1	2731	0.312219	0.0455302	1.13711	0.0241647	3.64201
I_1931267_1928771	SPAC3H1.01c	1.28656	2.19573	0.452327	0.580054	1.10343	2.65736	1	2496	0.51619	0.0903169	1.88039	1.09879	3.64283
I_402266_399462	SPAC31A2.07c	1.59391	2.03187	0.342353	0.494854	1.03345	2.02363	1	2804	0.418604	0.107834	1.52854	0.700164	3.65151
II_2389462_2390997	SPBC36B7.04	1.2644	2.47042	0.862028	0.589343	2.07083	3.26617	0	1535	0.725686	0.192817	2.6685	0.845236	3.67721
I_208044_206476	SPAC24B11.06c	1.91788	1.85437	5.38547	8.53326	20.35	30.8558	0	1568	6.95936	2.22582	25.6029	7.42872	3.67891
III_921391_921946	SPCC24B10.12	2.42701	1.5202	0.647261	1.33935	3.48082	3.84167	0	555	0.993307	0.489384	3.66125	0.255162	3.68592
I_485408_482607	SPAC24H6.04	2.01618	1.74196	0.348109	0.353846	1.40814	1.18358	0	2801	0.350977	0.00405679	1.29586	0.158791	3.69215
II_846322_845622	SPBC36.13	2.11121	1.60117	6.02022	5.73157	26.0106	17.389	0	700	5.8759	0.204108	21.6998	6.09641	3.69302
I_4383079_4384239	SPAC1527.02	2.45676	1.40438	0.265441	0.4515	1.45722	1.19513	2	1160	0.35847	0.131564	1.32618	0.185321	3.69954
I_4050905_4052174	SPAC19G12.05	1.13272	2.6717	0.854793	0.484695	1.87432	3.08837	0	1269	0.669744	0.261699	2.48135	0.858462	3.70492
III_2412325_2413970	SPCC569.08c	2.48835	1.48308	0.749944	1.56651	4.20819	4.3791	0	1645	1.15823	0.577403	4.29365	0.120847	3.70708
II_3993019_3991612	SPBC3B9.02c	1.92627	1.8763	4.26099	4.55112	16.1948	16.7086	0	1407	4.40605	0.205153	16.4517	0.363285	3.73388
I_1385287_1383532	SPAC57A10.11c	2.16899	1.6782	0.263172	0.373726	1.18351	1.19603	1	1755	0.318449	0.0781737	1.18977	0.00885444	3.73614
I_1129519_1133089	SPAC56F8.03	1.48409	2.26985	0.484238	0.419976	1.35461	2.02543	0	3570	0.452107	0.0454401	1.69002	0.474346	3.7381
III_1266936_1264347	SPCC23B6.01c	1.56838	2.18631	0.387885	0.383946	1.15036	1.7475	4	2589	0.385915	0.00278479	1.44893	0.422242	3.75452
II_2406801_2408273	SPBC1921.02	2.57155	1.25159	0.527048	0.824483	3.13304	1.96313	1	1472	0.675766	0.210318	2.54808	0.827253	3.77066
II_1843288_1845003	SPBC28E12.04	2.08445	1.74463	0.598467	0.640804	2.53818	2.14739	0	1715	0.619635	0.0299371	2.34279	0.276336	3.78091
I_831918_836094	SPAC2G11.12	2.12062	1.77668	0.323126	0.50981	1.40521	1.7468	0	4176	0.416468	0.132006	1.576	0.241536	3.78421
I_3012251_3014213	SPAC31G5.14	1.87179	1.95918	1.02009	1.28816	3.73341	5.00887	0	1962	1.15412	0.189549	4.37114	0.90189	3.78741
II_281440_283779	SPBC1773.01	1.79193	1.99597	0.325234	0.54712	1.12621	2.18238	2	2339	0.436177	0.156897	1.65429	0.746824	3.79271
II_1015825_1014863	SPBC146.08c	2.52337	1.32787	34.6161	52.8085	199.017	132.566	1	962	43.7123	12.864	165.791	46.9879	3.79278
II_3393331_3391684	SPBC3B8.03	1.81481	1.99906	0.847397	1.15753	2.98126	4.62709	0	1647	1.00246	0.219297	3.80418	1.16378	3.79483
I_1938279_1940537	SPAC3H1.05	2.46439	1.39541	0.311945	0.460024	1.72161	1.21015	1	2258	0.385985	0.104708	1.46588	0.36165	3.79777
III_384170_386047	SPCC1682.07	1.0744	2.56973	0.638486	0.522341	1.34455	3.10112	1	1877	0.580413	0.0821273	2.22284	1.24208	3.82975
I_4259954_4261207	SPAC21E11.07	3.1649	1.33528	0.250558	0.978667	2.24717	2.46942	1	1253	0.614613	0.514851	2.3583	0.157153	3.83705
II_1486116_1478007	SPBC32H8.13c	2.29185	1.68463	0.518944	0.855574	2.54118	2.75031	0	8109	0.687259	0.238033	2.64575	0.147875	3.84971
I_3864467_3866158	SPAC1071.05	1.6622	2.17897	0.667657	0.674033	2.11313	3.05222	0	1691	0.670845	0.0045088	2.58268	0.664041	3.84989
I_1364749_1367968	SPAC57A10.02	2.75632	1.44299	0.207251	0.523426	1.40033	1.42311	0	3219	0.365338	0.223569	1.41172	0.0161109	3.86415
II_3588806_3590386	SPBC16D10.02	1.99732	1.92982	0.357281	0.640822	1.42648	2.44157	4	1580	0.499052	0.200494	1.93402	0.717784	3.8754
I_953095_954325	SPAC222.06	2.04546	1.89951	0.375501	0.645422	1.55008	2.40798	1	1230	0.510462	0.190863	1.97903	0.606625	3.87694
II_600645_599279	SPBC839.03c	2.79624	1.2031	0.525959	1.01579	3.65346	2.33869	1	1366	0.770875	0.346364	2.99607	0.929684	3.88659
I_2135841_2135328	SPAC23C11.02c	1.36992	2.36485	1.76534	1.87898	4.56265	9.67859	0	513	1.82216	0.0803503	7.12062	3.61752	3.90779
III_2387686_2386019	SPCC1827.06c	1.83383	2.08989	0.338635	0.356733	1.20717	1.51866	1	1667	0.347684	0.0127972	1.36291	0.220259	3.91999
I_4651169_4650573	SPAC144.01	3.01602	1.28253	0.150262	0.415739	1.21551	1.01135	1	596	0.283	0.187721	1.11343	0.144366	3.93438
II_1562123_1561326	SPBC27.01c	2.02079	1.93536	3.67021	4.11718	14.894	15.7472	0	797	3.89369	0.316055	15.3206	0.603299	3.93471
II_514147_515953	SPBC1685.08	2.03586	1.94062	1.00847	0.789833	4.13542	3.03195	2	1806	0.899154	0.154603	3.58369	0.780277	3.98562
I_5358881_5360504	SPAC4D7.05	2.43656	1.70798	0.579692	1.1058	3.13815	3.61266	2	1623	0.842744	0.372012	3.37541	0.335533	4.00526
I_2894991_2893836	SPACUNK4.09	2.32507	1.81289	0.622043	1.23838	3.117	4.35099	0	1155	0.93021	0.435814	3.73399	0.872566	4.01414
I_2962670_2961073	SPAPB24D3.08c	1.96978	2.03873	0.822261	1.13779	3.22087	4.67501	0	1597	0.980027	0.223115	3.94794	1.02824	4.0284
I_2144894_2145226	SPAC23C11.07	2.76927	1.63801	0.306117	0.895592	2.08699	2.78741	0	332	0.600854	0.416822	2.4372	0.495273	4.05622
II_1142122_1143522	SPBC409.06	2.16223	1.93792	0.535466	0.864802	2.39678	3.31351	1	1400	0.700134	0.232876	2.85515	0.648227	4.078
I_3286487_3288578	SPAPB1E7.03	1.61875	2.32442	0.526462	0.575764	1.61681	2.88379	1	2091	0.551113	0.0348612	2.2503	0.89589	4.08319
I_2253359_2254440	SPAC13D6.05	2.00604	2.09322	1.00904	1.16405	4.0531	4.967	0	1081	1.08654	0.109609	4.51005	0.646226	4.15082
II_2173722_2171608	SPBC17G9.03c	1.9107	2.17507	0.626881	0.699579	2.35702	3.15935	0	2114	0.66323	0.0514053	2.75818	0.567333	4.15871
I_4718455_4717677	SPAC1834.10c	1.52352	2.60551	0.479842	0.340965	1.3795	2.07514	1	778	0.410404	0.0982008	1.72732	0.491892	4.20884
II_4368286_4369816	SPBC1539.04	2.27559	1.92299	0.771455	1.06886	3.73534	4.05319	1	1530	0.920156	0.210295	3.89426	0.224751	4.23218
I_1275439_1275999	SPAPB17E12.05	1.83086	2.27245	1.29374	1.55817	4.60247	7.52821	1	560	1.42596	0.186978	6.06534	2.06881	4.25352
II_1080922_1083347	SPBC1734.11	2.66061	1.66529	0.452292	0.85789	2.85984	2.72103	0	2425	0.655091	0.286801	2.79043	0.0981543	4.25961
I_601749_600826	SPAC3H8.07c	2.63377	1.86749	0.252924	0.805354	1.56976	2.93872	2	923	0.529139	0.390627	2.25424	0.967997	4.26021
I_2000656_2004811	SPAC17H9.01	2.40147	1.83238	0.23467	0.333952	1.23986	1.18929	0	4155	0.284311	0.0702033	1.21457	0.0357608	4.27199
III_2239360_2237405	SPCC1919.14c	1.83496	2.319	0.656247	0.665022	2.34123	3.31836	4	1955	0.660635	0.00620498	2.8298	0.690934	4.28345
II_2627271_2630878	SPBC6B1.02	2.40603	1.77729	0.256095	0.302255	1.35734	1.03608	0	3607	0.279175	0.0326403	1.19671	0.227166	4.28659
II_1443883_1445931	SPBP22H7.06	2.91949	1.23421	0.425984	0.720226	3.2229	1.69435	4	2048	0.573105	0.20806	2.45863	1.08085	4.29001
I_3636685_3638390	SPAC1142.06	2.42935	1.9271	0.318103	0.648552	1.71346	2.46637	0	1705	0.483328	0.233662	2.08992	0.532386	4.32402
I_1624639_1622910	SPAP27G11.09c	2.51009	1.88099	0.801388	1.69441	4.56515	6.24098	0	1729	1.2479	0.631464	5.40306	1.18499	4.32972
I_3533673_3532213	SPAC16E8.17c	2.97133	1.17561	0.562395	0.950391	4.41063	2.14683	0	1460	0.756393	0.274355	3.27873	1.60075	4.33469
I_3261954_3261416	SPAC6G9.09c	2.43513	1.98153	0.359106	0.973494	1.94209	3.84444	0	538	0.6663	0.434438	2.89326	1.34516	4.34228
I_2828687_2827047	SPAC3F10.06c	2.05461	2.16134	0.406793	0.590123	1.68995	2.63979	1	1640	0.498458	0.129634	2.16487	0.671641	4.34314
I_4645460_4647689	SPAC30C2.08	3.40839	1.29333	0.140847	0.464265	1.49547	1.13788	3	2229	0.302556	0.228691	1.31667	0.252852	4.35183
I_958774_957367	SPAC222.08c	2.77529	1.76751	0.182369	0.474449	1.24852	1.61533	0	1407	0.328409	0.206532	1.43192	0.259379	4.36019
II_1541448_1538636	SPBC83.16c	2.07163	2.17215	0.456246	0.6873	1.91789	3.09763	0	2812	0.571773	0.16338	2.50776	0.834203	4.38593
I_4931230_4929854	SPAC1B3.03c	1.81181	2.47888	0.969681	0.738652	3.40438	4.11772	0	1376	0.854167	0.163362	3.76105	0.504403	4.40318
II_3474628_3475659	SPBC1718.03	2.97133	1.57007	0.199102	0.472178	1.56147	1.40199	0	1031	0.33564	0.193094	1.48173	0.112772	4.41464
I_2890095_2890887	SPACUNK4.11c	1.76488	2.36053	0.388777	0.563137	1.32124	2.89205	1	792	0.475957	0.123292	2.10664	1.11073	4.42612
I_2802126_2800577	SPAC1805.16c	1.87179	2.45427	0.298171	0.222064	1.09127	1.21699	0	1549	0.260118	0.0538155	1.15413	0.0888977	4.43695
II_3290696_3294106	SPBC20F10.05	2.58401	1.86107	0.334628	0.641143	2.00645	2.32912	2	3410	0.487886	0.216739	2.16778	0.228164	4.44322
I_3654213_3654875	SPAC8C9.07	2.13281	2.18893	1.16281	0.858667	5.09971	3.91523	0	662	1.01074	0.215059	4.50747	0.837555	4.45959
I_4691803_4693738	SPAC1834.01	1.61696	2.57737	1.08737	1.00985	3.33526	6.02733	0	1935	1.04861	0.0548126	4.68129	1.90358	4.46428
III_867227_869260	SPCC16A11.01	1.54338	2.67517	0.366762	0.302547	1.06903	1.93242	0	2033	0.334655	0.045407	1.50072	0.610506	4.48439
I_872883_874248	SPAC23G3.04	2.96595	1.7	0.158493	0.422133	1.23837	1.37151	0	1365	0.290313	0.186421	1.30494	0.0941463	4.49495
I_2105472_2110519	SPAC631.02	2.63301	1.88348	0.26477	0.495182	1.64242	1.82705	1	5047	0.379976	0.162926	1.73473	0.13055	4.56538
II_1558705_1558179	SPBC29B5.03c	3.40344	1.39938	0.24104	0.744468	2.55051	1.96382	0	526	0.492754	0.355978	2.25716	0.414846	4.58071
I_1182528_1180999	SPAC22A12.14c	2.12071	2.25673	1.98946	2.42064	8.65233	11.5685	2	1529	2.20505	0.304893	10.1104	2.06201	4.58511
III_695886_697482	SPCC16C4.15	2.3354	2.12691	0.350547	0.662404	1.76917	2.89326	1	1596	0.506475	0.220516	2.33122	0.794849	4.60282
I_1090678_1092303	SPAC1A6.10	1.36517	2.86578	0.44151	0.335457	1.13736	2.44524	0	1625	0.388483	0.0749908	1.7913	0.924812	4.61101
I_799341_800981	SPAC16C9.05	1.65397	2.56584	11.2301	13.5408	35.3407	80.1754	0	1640	12.3854	1.63395	57.758	31.7029	4.66338
II_819357_814378	SPBC530.11c	2.49443	1.94251	0.278289	0.318106	1.56817	1.22272	2	4979	0.298198	0.0281552	1.39544	0.244271	4.67959
I_3346955_3348195	SPAC26A3.08	2.12783	2.31403	0.311612	0.35498	1.36193	1.76521	1	1240	0.333296	0.0306658	1.56357	0.285161	4.69124
II_2521126_2518726	SPBC365.13c	1.33456	3.00121	0.468323	0.313369	1.1811	2.50905	1	2400	0.390846	0.109569	1.84508	0.939002	4.72073
I_5098212_5097850	SPAC1250.07	3.23436	1.478	0.283528	0.684476	2.66831	1.90669	0	362	0.484002	0.283513	2.2875	0.538542	4.72622
I_4654662_4656456	SPAC144.03	2.01776	2.38449	0.658491	0.911567	2.66659	4.75984	2	1794	0.785029	0.178952	3.71322	1.48015	4.73004
I_2307438_2308878	SPAC13G7.06	1.80814	2.46914	0.462593	0.722018	1.61996	3.99791	0	1440	0.592306	0.183441	2.80893	1.68146	4.74237
II_2219196_2218540	SPBC14C8.19	3.08495	1.45058	2.11526	3.93267	17.9485	10.7487	3	656	3.02397	1.2851	14.3486	5.09102	4.74496
II_2915760_2914705	SPBC1703.01c	3.02713	1.84663	0.203157	0.59867	1.65611	2.15317	1	1055	0.400914	0.27967	1.90464	0.351475	4.75074
III_558287_556241	SPCC962.06c	1.6558	3.08004	0.387055	0.169547	1.21961	1.43375	1	2046	0.278301	0.153802	1.32668	0.151422	4.76706
III_1268633_1267710	SPCC23B6.02c	1.4913	2.92639	0.91903	0.644283	2.58378	4.89786	1	923	0.781657	0.194276	3.74082	1.6363	4.78576
III_1992539_1994119	SPCC290.02	1.97345	2.46123	0.259204	0.313646	1.01791	1.7272	1	1580	0.286425	0.0384966	1.37256	0.501546	4.79203
II_3068892_3067909	SPBC30D10.14	2.60633	1.92865	0.313236	0.403305	1.90746	1.53537	0	983	0.358271	0.0636882	1.72142	0.263106	4.8048
II_3421290_3421966	SPBC4B4.05	3.73353	1.66206	0.15183	0.783388	2.01959	2.47917	3	676	0.467609	0.446579	2.24938	0.324975	4.81039
II_1975724_1974390	SPBC1A4.02c	1.77493	2.6323	0.423166	0.426115	1.44817	2.64198	0	1334	0.424641	0.00208513	2.04507	0.84415	4.816
I_1492204_1490050	SPAC5D6.13	2.55248	2.10112	0.188729	0.362691	1.10716	1.5561	0	2154	0.27571	0.12301	1.33163	0.317446	4.82982
II_3826328_3825178	SPBC21C3.17c	2.3731	2.18065	0.401623	0.474015	2.08063	2.14898	1	1150	0.437819	0.0511885	2.11481	0.0483347	4.83032
I_468664_469890	SPAC24H6.10c	1.09325	3.40402	1.46505	0.693497	3.12573	7.34102	0	1226	1.07927	0.545569	5.23337	2.98066	4.84898
II_3036104_3037146	SPBC15D4.15	1.38996	2.97203	0.619005	0.465329	1.62224	3.65115	2	1042	0.542167	0.108666	2.6367	1.43466	4.86326
II_536652_538069	SPBC649.03	2.69379	2.13966	0.289731	0.845513	1.87459	3.72583	0	1417	0.567622	0.392997	2.80021	1.30902	4.93324
I_4007722_4005717	SPAC27E2.03c	2.1586	2.47808	0.52646	0.390614	2.35054	2.17633	1	2005	0.458537	0.0960576	2.26344	0.12319	4.93622
I_4967939_4969888	SPAC1952.01	3.20235	1.61748	0.36863	0.835582	3.39309	2.56389	1	1949	0.602106	0.330185	2.97849	0.58633	4.94679
II_4077097_4078794	SPBC1347.09	2.39656	2.21449	0.234217	0.233045	1.23326	1.0816	0	1697	0.233631	0.000829186	1.15743	0.10724	4.95409
I_1675730_1678118	SPAC343.16	1.76026	2.9278	0.588241	0.347903	1.99272	2.64737	0	2388	0.468072	0.169944	2.32005	0.46291	4.9566
II_1301328_1297676	SPBC30B4.01c	2.36517	2.24904	1.02581	0.97967	5.2851	4.65701	0	3652	1.00274	0.0326247	4.97105	0.444129	4.95747
II_3403501_3405610	SPBC13A2.03	1.82458	2.76796	0.30488	0.234974	1.0799	1.60051	2	2109	0.269927	0.0494304	1.3402	0.368128	4.96506
I_3093570_3091021	SPAC16A10.07c	1.84761	2.71477	1.59483	1.36623	5.73988	8.96919	0	2549	1.48053	0.161645	7.35454	2.28347	4.96749
II_499069_498389	SPBC1685.02c	1.67864	2.85722	1.37323	1.07457	4.39607	7.78657	1	680	1.2239	0.211182	6.09132	2.39745	4.97697
II_1520699_1520030	SPBC83.06c	2.58535	2.06814	0.320374	0.402328	1.92276	1.68715	0	669	0.361351	0.0579503	1.80495	0.166599	4.99502
II_4250030_4251433	SPBC16G5.18	2.0353	2.56117	0.461883	0.45918	1.8933	2.71001	0	1403	0.460531	0.00191166	2.30165	0.577498	4.99782
II_4022474_4023772	SPBC3B9.19	2.7869	1.96961	0.197683	0.343609	1.3643	1.34579	0	1298	0.270646	0.103185	1.35505	0.013093	5.00671
II_4045476_4041439	SPBC215.08c	2.33282	2.32645	0.423486	0.554803	2.13348	2.78273	0	4037	0.489144	0.0928557	2.4581	0.459087	5.02531
I_3494634_3492589	SPAC328.08c	2.77885	2.01498	0.245042	0.410532	1.68173	1.65927	2	2045	0.327787	0.117019	1.6705	0.0158844	5.0963
I_3598863_3596387	SPAC17G6.05c	2.94194	2.00545	0.145085	0.340248	1.11489	1.36614	0	2476	0.242666	0.138001	1.24052	0.177662	5.11203
II_3729706_3731389	SPBC13G1.02	2.92342	1.89728	0.267256	0.470544	2.02752	1.75282	2	1683	0.3689	0.143746	1.89017	0.19424	5.1238
II_3956123_3954552	SPBC26H8.05c	2.23436	2.44153	0.261329	0.410076	1.2297	2.22761	2	1571	0.335703	0.10518	1.72865	0.705631	5.14936
I_774027_772650	SPAC4G8.06c	2.8282	2.0999	1.34166	2.95105	9.52833	12.6506	0	1377	2.14636	1.13801	11.0895	2.20777	5.16665
I_2376572_2373052	SPAC22H10.03c	2.46339	2.30856	0.451953	0.394196	2.49257	1.9528	6	3520	0.423075	0.0408402	2.22269	0.381671	5.25365
II_1035538_1036864	SPBC337.03	1.99934	2.64975	0.309614	0.39058	1.23789	2.45113	3	1326	0.350097	0.0572519	1.84451	0.857887	5.26857
I_1138566_1139117	SPAC56F8.07	1.61102	3.17692	0.765185	0.449692	2.33739	4.0669	0	551	0.607439	0.223087	3.20215	1.22295	5.27156
II_2187455_2189134	SPBC17G9.09	2.44295	2.36437	0.458474	0.463563	2.49296	2.38701	0	1679	0.461018	0.00359839	2.43999	0.0749213	5.2926
I_4219677_4222702	SPAC1F7.03	2.39236	2.46091	0.303703	0.242842	1.59449	1.337	0	3025	0.273272	0.0430356	1.46574	0.182071	5.36367
I_2057515_2058739	SPAC732.01	2.68502	2.28253	0.419269	0.890714	2.69628	4.3336	5	1224	0.654992	0.333362	3.51494	1.15775	5.36639
II_1378386_1380215	SPBC8D2.11	3.53235	1.56523	0.352103	0.903155	4.07393	2.67266	0	1829	0.627629	0.389652	3.37329	0.990846	5.37466
II_1695044_1697172	SPBC19C2.10	2.79755	2.07926	4.29262	5.89177	29.8448	24.898	1	2128	5.0922	1.13077	27.3714	3.49792	5.37516
III_462720_464714	SPCC4G3.05c	1.95615	2.8824	0.915916	0.695873	3.55397	5.1312	1	1994	0.805894	0.155594	4.34259	1.11527	5.38853
II_3685459_3684281	SPBP8B7.24c	2.65646	2.25428	0.217821	0.297775	1.37332	1.42068	2	1178	0.257798	0.0565366	1.397	0.0334855	5.41896
I_5104194_5100148	SPAC1250.01	2.0505	2.70928	0.494667	0.563416	2.04915	3.68471	1	4046	0.529041	0.0486127	2.86693	1.15652	5.41911
III_907402_908729	SPCC24B10.04	2.15024	2.81195	0.232036	0.148646	1.03001	1.04384	0	1327	0.190341	0.0589656	1.03692	0.00978104	5.44772
III_1207623_1211442	SPCC550.11	2.33293	2.5292	0.443444	0.599704	2.23419	3.4618	1	3819	0.521574	0.110493	2.84799	0.868054	5.46039
I_1398272_1395770	SPAC20G8.04c	2.24918	2.72818	0.389709	0.237679	1.85272	1.57491	0	2502	0.313694	0.107501	1.71381	0.196443	5.46333
I_4264621_4263953	SPAC2C4.03c	2.14654	2.69453	0.501616	0.5193	2.22098	3.36166	3	668	0.510458	0.0125044	2.79132	0.806585	5.46826
I_2853947_2853647	SPAC3F10.18c	2.0891	2.63461	0.291811	0.521473	1.24161	3.23838	1	300	0.406642	0.162395	2.23999	1.41193	5.50851
I_505902_506355	SPAC227.05	2.84631	2.27565	1.0329	2.36594	7.42817	11.4562	0	453	1.69942	0.942603	9.44221	2.84827	5.55613
II_4261487_4259812	SPBC16A3.19	2.56694	2.42389	0.275741	0.502957	1.63391	2.69894	2	1675	0.389349	0.160666	2.16642	0.753093	5.56422
II_2985956_2984507	SPBC2D10.11c	1.9731	2.87341	0.339582	0.326578	1.33323	2.39314	0	1449	0.33308	0.00919484	1.86319	0.749469	5.59381
I_141653_140381	SPAC11D3.16c	2.43681	2.52737	0.386835	0.469802	2.09449	2.7085	0	1272	0.428319	0.0586665	2.40149	0.434168	5.60679
II_740220_741876	SPBC119.12	2.68285	2.35881	0.284981	0.389027	1.82993	1.99551	0	1656	0.337004	0.0735716	1.91272	0.117084	5.67565
I_2587696_2588620	SPAC823.04	2.32939	2.66733	0.666474	0.731921	3.34964	4.64953	3	924	0.699198	0.0462777	3.99959	0.91916	5.72026
II_1666721_1669755	SPBC21B10.03c	2.03747	2.87079	0.472279	0.489687	1.93882	3.5819	0	3034	0.480983	0.0123096	2.76036	1.16183	5.73899
I_2736306_2734031	SPAC6F6.03c	2.48801	2.56333	0.496267	0.52279	2.78407	3.09006	1	2275	0.509528	0.0187542	2.93707	0.216362	5.76428
III_1409275_1410143	SPCC622.07	1.80468	3.03255	0.663102	0.628015	2.31656	5.13877	0	868	0.645558	0.0248102	3.72766	1.99561	5.77432
I_4395639_4394376	SPAC30.03c	1.86883	3.10926	1.16638	0.902447	4.26007	7.78756	5	1263	1.03442	0.186632	6.02381	2.49431	5.8234
I_4673090_4671423	SPAC144.10c	3.15439	2.14359	0.24628	0.526938	2.19278	2.32833	0	1667	0.386609	0.198456	2.26056	0.0958445	5.84714
II_3396524_3393904	SPBC3B8.02	3.18545	2.18924	0.489681	1.1727	4.45482	5.34828	2	2620	0.831191	0.482969	4.90155	0.63177	5.89702
II_1934522_1931810	SPBC16E9.10c	3.02286	2.30443	0.20815	0.456822	1.6918	2.25657	3	2712	0.332486	0.175838	1.97419	0.399356	5.93764
I_5294961_5296384	SPAC11E3.07	2.77173	2.41044	1.37042	1.80271	9.35896	9.58385	0	1423	1.58656	0.305677	9.47141	0.159022	5.96976
II_845684_843017	SPBC36.03c	2.50326	2.653	0.278066	0.27471	1.57654	1.72785	0	2667	0.276388	0.00237299	1.6522	0.106997	5.9778
I_272610_270893	SPAC1F5.10	2.49921	2.67142	0.569053	0.578938	3.21729	3.68816	2	1717	0.573996	0.00698969	3.45273	0.33295	6.01525
I_502444_501751	SPAC227.02c	3.64541	2.0708	0.262815	0.929624	3.28872	3.90552	0	693	0.596219	0.471505	3.59712	0.436145	6.03322
II_2267397_2266351	SPBC21H7.07c	3.2333	2.02501	2.39152	4.09855	22.4902	16.6809	0	1046	3.24504	1.20706	19.5856	4.10779	6.03555
I_1418825_1415452	SPAC20G8.09c	2.77042	2.49866	0.30429	0.446521	2.07619	2.52356	2	3373	0.375406	0.100573	2.29987	0.316342	6.12637
III_394274_392022	SPCC1682.11c	2.79826	2.58611	0.184985	0.396097	1.28676	2.37847	3	2252	0.290541	0.149279	1.83262	0.771959	6.30761
I_1993169_1991482	SPAC9G1.11c	2.6494	2.66104	0.21294	0.440629	1.336	2.78693	1	1687	0.326785	0.161001	2.06147	1.02597	6.30834
II_2909885_2908828	SPBP4H10.18c	3.29326	2.18942	0.194204	0.37507	1.90383	1.71078	0	1057	0.284637	0.127891	1.8073	0.13651	6.3495
II_3706300_3703456	SPBC19F5.02c	2.00732	3.18872	0.274559	0.234722	1.10382	2.1402	0	2844	0.254641	0.0281691	1.62201	0.732832	6.3698
II_2277215_2279624	SPBC16H5.11c	2.85062	2.50641	0.319543	0.39045	2.3049	2.21856	2	2409	0.354996	0.0501392	2.26173	0.0610536	6.37113
I_896668_897900	SPAC22H12.03	3.18366	2.12201	0.725281	0.975632	6.58997	4.24694	2	1232	0.850456	0.177025	5.41845	1.65677	6.37123
II_1574309_1575648	SPBC28F2.02	3.73686	2.18811	0.153304	0.587077	2.04391	2.67536	0	1339	0.37019	0.306724	2.35963	0.446503	6.37411
I_3527949_3529446	SPAC16E8.15	3.13111	2.13127	2.63896	3.15133	23.1201	13.8061	2	1497	2.89515	0.362304	18.4631	6.58602	6.37726
II_1940829_1939371	SPBC16E9.12c	2.2466	3.0925	0.75641	0.577815	3.58963	4.92859	3	1458	0.667112	0.126286	4.25911	0.946788	6.3844
II_1231041_1232358	SPBC725.15	3.90689	1.62986	0.10009	0.448585	2.12359	1.38829	0	1317	0.274337	0.246423	1.75594	0.519934	6.40067
II_2273905_2276995	SPBC16H5.12c	2.6494	2.79349	0.199295	0.160376	1.25039	1.11189	3	3090	0.179835	0.0275203	1.18114	0.0979324	6.56791
I_1451399_1449927	SPAC3A12.16c	2.35285	3.31941	0.428611	0.184832	2.18948	1.8451	1	1472	0.306722	0.172378	2.01729	0.243516	6.57693
II_165317_163534	SPBC1683.10c	2.58592	2.78875	0.255653	0.596746	1.53494	4.12369	0	1783	0.4262	0.241189	2.82931	1.83052	6.63847
I_1285627_1286338	SPAPB17E12.13	3.87034	2.20081	0.100483	0.390862	1.46954	1.79694	1	711	0.245672	0.205329	1.63324	0.231505	6.64803
I_4093921_4095148	SPAC23A1.09	2.65029	2.82564	0.333775	0.323104	2.09541	2.29057	0	1227	0.32844	0.00754549	2.19299	0.137999	6.67701
I_1008215_1010318	SPAC821.12	2.35438	2.96958	0.268428	0.377032	1.37267	2.95332	2	2103	0.32273	0.0767944	2.163	1.11768	6.70219
II_2571077_2573477	SPBC29A10.15	3.3433	2.41321	0.342124	0.846583	3.47229	4.5094	1	2400	0.594353	0.356707	3.99084	0.73335	6.7146
I_3209851_3211529	SPAC1486.09	2.91943	2.62067	0.519314	0.737742	3.92885	4.53739	1	1678	0.628528	0.154452	4.23312	0.430299	6.73497
III_599387_597500	SPCC1183.04c	2.43827	3.02956	0.598308	0.551499	3.24278	4.50333	1	1887	0.574903	0.0330994	3.87305	0.891347	6.73688
III_888438_886995	SPCC16A11.10c	2.74118	2.77514	0.177819	0.371033	1.18893	2.53988	2	1443	0.274426	0.136623	1.8644	0.955262	6.79383
II_2238460_2240894	SPBC15C4.02	3.4907	2.45341	0.126504	0.402408	1.42204	2.20403	2	2434	0.264456	0.195094	1.81303	0.552948	6.8557
I_2786344_2785159	SPAC1805.07c	3.28228	2.47843	0.259841	0.556773	2.52796	3.10283	1	1185	0.408307	0.209963	2.8154	0.406494	6.8953
III_194371_196528	SPCC1235.09	3.16383	2.50258	0.118958	0.198212	1.06611	1.12326	3	2157	0.158585	0.0560408	1.09469	0.0404109	6.90284
II_2012988_2015005	SPBP23A10.08	2.04951	3.32491	0.333253	0.30302	1.37956	3.03647	0	2017	0.318137	0.0213781	2.20801	1.17161	6.94045
II_4404292_4405886	SPBC1289.11	2.53899	3.04603	0.321317	0.279193	1.86744	2.30595	5	1594	0.300255	0.0297863	2.08669	0.310071	6.94974
II_3025621_3023343	SPBC15D4.07c	2.20377	3.44036	0.42803	0.261051	1.97185	2.83384	0	2278	0.34454	0.118072	2.40284	0.609516	6.97406
I_3685385_3683597	SPAC15A10.04c	2.58578	3.00008	0.287016	0.304875	1.72308	2.43913	0	1788	0.295946	0.0126282	2.08111	0.506327	7.03205
II_3046543_3047666	SPBC13E7.04	2.54249	3.08989	0.319884	0.26477	1.86362	2.25433	0	1123	0.292327	0.0389716	2.05897	0.276272	7.04339
I_2785086_2783547	SPAC1805.06c	3.90689	2.06582	0.088921	0.447014	1.91879	1.87152	0	1539	0.267968	0.25321	1.89516	0.0334295	7.07233
I_3599034_3599783	SPAC17G6.06	3.45676	2.33632	0.137032	0.264652	1.50456	1.33653	1	749	0.200842	0.0902409	1.42054	0.118816	7.07294
I_2242554_2241748	SPAC18G6.14c	2.68433	2.89308	0.254683	0.640157	1.63706	4.75542	0	806	0.44742	0.272571	3.19624	2.20501	7.14372
I_3569702_3567982	SPAC17A2.08c	3.52387	2.38207	0.0895091	0.201682	1.02957	1.05133	3	1720	0.145595	0.0793181	1.04045	0.0153854	7.14619
I_1057578_1055849	SPAC23C4.16c	2.20268	3.30722	0.285753	0.268633	1.31541	2.65908	0	1729	0.277193	0.0121054	1.98725	0.950117	7.16918
II_474573_473670	SPBC428.16c	2.09686	3.34666	0.625143	0.603673	2.67422	6.14111	2	903	0.614408	0.0151811	4.40767	2.45147	7.17384
III_687754_688671	SPCC16C4.11	3.23436	2.59259	0.782392	1.31925	7.36317	7.95746	1	917	1.05082	0.379616	7.66031	0.420227	7.28984
I_1881970_1880698	SPAPB1A10.10c	2.21363	3.55903	0.258681	0.152781	1.19987	1.80071	2	1272	0.205731	0.0748826	1.50029	0.424861	7.29247
I_3173424_3171544	SPAC3G9.06	1.98397	3.71339	0.267619	0.158158	1.05864	2.07459	2	1880	0.212888	0.0774005	1.56662	0.718384	7.35888
II_4194222_4191453	SPBC3F6.04c	2.857	2.90645	0.259465	0.286348	1.87984	2.14695	1	2769	0.272907	0.0190089	2.01339	0.188876	7.3776
I_1607776_1611164	SPAC23H4.01c	3.04455	2.78608	0.489461	0.717007	4.03849	4.94559	0	3388	0.603234	0.1609	4.49204	0.641417	7.44659
I_1476147_1474765	SPAC9.07c	2.97133	2.8302	0.148534	0.146948	1.16489	1.04506	2	1382	0.147741	0.00112119	1.10497	0.0847351	7.47911
I_3043895_3045082	SPAC24C9.04	2.53523	3.21437	0.175478	0.175182	1.01719	1.62597	0	1187	0.17533	0.00020945	1.32158	0.430469	7.53767
I_1776500_1777371	SPAC17A5.13	1.89072	3.86749	0.412434	0.227583	1.52939	3.32177	2	871	0.320008	0.130709	2.42558	1.26741	7.57975
I_1999613_1996774	SPAC767.01c	2.72319	3.0779	0.300562	0.366565	1.9847	3.09523	1	2839	0.333564	0.0466709	2.53997	0.785258	7.61464
II_2979469_2978736	SPBC2D10.07c	3.90689	2.14538	0.140023	0.405643	2.36209	1.7946	2	733	0.272833	0.187822	2.07834	0.401272	7.61763
II_2506691_2505270	SPBC365.05c	2.87923	3.00039	0.469487	0.662608	3.45429	5.30228	0	1421	0.566047	0.136557	4.37829	1.30673	7.73485
I_4969822_4970737	SPAC1952.02	3.37697	2.62468	0.169357	0.270798	1.75943	1.67015	2	915	0.220078	0.0717297	1.71479	0.0631341	7.79174
III_1525212_1524517	SPCC584.16c	2.4715	3.49885	0.221519	0.142607	1.22859	1.61213	0	695	0.182063	0.0557988	1.42036	0.271208	7.80146
I_2419945_2418661	SPAC6B12.05c	2.6494	3.56742	0.719419	0.271679	4.51368	3.22074	0	1284	0.495549	0.3166	3.86721	0.914246	7.80389
I_5142407_5143810	SPAC29A4.03c	2.80157	3.05738	0.606042	1.18569	4.22533	9.87042	1	1403	0.895869	0.409876	7.04788	3.99168	7.86709
II_3361513_3362632	SPBC11C11.07	3.17173	2.88858	0.183444	0.402916	1.65307	2.98377	1	1119	0.29318	0.15519	2.31842	0.940948	7.90783
II_1578049_1577407	SPBC28F2.04c	2.97133	3.005	0.239806	0.385951	1.8807	3.09832	1	642	0.312879	0.10334	2.48951	0.860986	7.95679
II_3676896_3679661	SPBP8B7.21	3.11572	2.8789	0.352641	0.376375	3.05673	2.76857	1	2765	0.364508	0.0167828	2.91265	0.203761	7.99064
II_601209_602186	SPBC839.04	3.90689	1.97643	0	0.304336	1.2423	1.19762	0	977	0.152168	0.215198	1.21996	0.0315932	8.01716
I_1393608_1395820	SPAC20G8.03	3.26137	2.80593	0.112361	0.166487	1.07742	1.16426	0	2212	0.139424	0.038273	1.12084	0.0614035	8.03906
II_1942535_1944908	SPBC16E9.13	2.6494	3.3111	0.194634	0.184264	1.22115	1.82887	0	2373	0.189449	0.00733243	1.52501	0.429722	8.04968
I_3190898_3188246	SPAC1486.03c	3.2634	2.88703	0.348316	0.765772	3.34469	5.66478	0	2652	0.557044	0.295186	4.50474	1.64055	8.08686
I_5334103_5334807	SPAP8A3.10	3.69715	2.31911	1.89529	2.95647	24.5827	14.7535	1	704	2.42588	0.750371	19.6681	6.95029	8.10761
III_1797921_1799933	SPCC285.03	3.12418	2.94748	0.20405	0.29508	1.77913	2.27625	0	2012	0.249565	0.0643682	2.02769	0.351518	8.12491
II_413462_414503	SPBC106.18	3.45676	2.65195	0.147892	0.228687	1.6238	1.43734	1	1041	0.18829	0.057131	1.53057	0.131844	8.1288
I_2689590_2691120	SPAC644.09	3.90689	2.1849	0.234791	0.744961	4.61424	3.38731	3	1530	0.489876	0.360745	4.00078	0.867573	8.16692
I_2179175_2181507	SPAC13F5.05	3.48218	2.47804	0.197625	0.222505	2.20842	1.23967	0	2332	0.210065	0.0175931	1.72404	0.685012	8.2072
II_2505105_2504152	SPBC365.04c	2.72394	3.42859	1.27444	0.884002	8.41988	9.51837	0	953	1.07922	0.27608	8.96912	0.776749	8.31075
I_4924227_4926065	SPAPB8E5.09	3.17816	3.00181	0.303297	0.522851	2.7453	4.18806	1	1838	0.413074	0.155248	3.46668	1.02018	8.3924
I_562179_560824	SPAC2F7.14c	3.6494	2.65176	0.11362	0.219437	1.42572	1.37902	0	1355	0.166528	0.0748234	1.40237	0.0330266	8.4212
I_1186205_1187928	SPAC22A12.16	1.60758	3.90689	0.449686	0.0862845	1.37037	3.14988	1	1723	0.267985	0.256964	2.26013	1.2583	8.43377
II_1134244_1135619	SPBC1709.18	3.32659	2.93441	0.186613	0.359701	1.87217	2.74972	2	1375	0.273157	0.122392	2.31094	0.620524	8.46013
II_2021589_2018920	SPBP23A10.11c	2.48895	3.38491	0.677868	0.974601	3.80534	10.1809	0	2669	0.826234	0.209822	6.99312	4.5082	8.46384
I_321764_324129	SPAC12G12.13c	2.67846	3.38579	0.256135	0.267882	1.63971	2.80005	0	2365	0.262009	0.00830611	2.21988	0.820487	8.47256
I_1489774_1488610	SPAC9.13c	3.90689	2.09981	0.0881762	0.552627	3.18103	2.36886	0	1164	0.320401	0.328416	2.77494	0.574296	8.66084
II_1085836_1087137	SPBC1734.13	3.62995	2.81451	0.151594	0.338336	1.87675	2.38013	1	1301	0.244965	0.132046	2.12844	0.355945	8.68875
II_682675_679903	SPBC947.01	2.95354	3.32778	0.148105	0.107264	1.14729	1.077	2	2772	0.127685	0.0288791	1.11215	0.0497034	8.71011
II_641285_643906	SPBC947.15c	2.77868	3.46212	0.156638	0.128644	1.07489	1.41773	0	2621	0.142641	0.0197948	1.24631	0.242421	8.73738
I_1143063_1145256	SPAC56F8.10	2.83599	3.34504	0.140406	0.176348	1.00255	1.79197	0	2193	0.158377	0.0254148	1.39726	0.558203	8.82233
II_2073253_2074742	SPBC29A3.18	3.11738	3.17071	0.206791	0.23297	1.79455	2.09787	1	1489	0.21988	0.0185118	1.94621	0.214483	8.85123
III_571477_569877	SPCC1672.05c	2.84668	3.42363	0.28112	0.248995	2.02221	2.67181	0	1600	0.265057	0.0227157	2.34701	0.459334	8.85473
I_3857994_3855385	SPAC1071.01c	3.4907	2.91056	0.118019	0.208937	1.32665	1.57102	0	2609	0.163478	0.0642889	1.44884	0.172793	8.86258
III_1710511_1708234	SPCC191.02c	3.21419	3.0668	0.81136	0.587622	7.52974	4.92376	0	2277	0.699491	0.158207	6.22675	1.8427	8.90183
I_3618932_3617071	SPAC17G6.14c	2.52708	3.50047	0.264403	0.344607	1.52403	3.90005	0	1861	0.304505	0.0567129	2.71204	1.68009	8.90638
I_3567861_3567223	SPAC17A2.07c	3.90689	2.68692	0.0804366	0.310696	1.50162	2.00069	1	638	0.195567	0.162818	1.75116	0.352894	8.95428
I_3510077_3508514	SPAC16E8.06c	3.17296	3.15893	0.131333	0.190235	1.18449	1.69911	1	1563	0.160784	0.0416494	1.4418	0.363889	8.96731
I_5143745_5145515	SPAC29A4.02c	2.79436	3.32054	0.743598	1.58874	5.1585	15.872	1	1770	1.16617	0.597604	10.5153	7.57562	9.01694
II_2611366_2612917	SPBC25B2.08	3.0144	3.32692	0.128457	0.127804	1.03796	1.28248	0	1551	0.128131	0.000461497	1.16022	0.172897	9.05497
II_2015416_2016296	SPBP23A10.09	2.44458	3.83712	0.874748	0.644848	4.76184	9.21605	0	880	0.759798	0.162564	6.98895	3.1496	9.19843
II_1856882_1854673	SPBC3H7.15	3.90689	2.21542	0.0696947	0.246771	1.78552	1.14604	1	2209	0.158233	0.125212	1.46578	0.452176	9.26343
I_1681761_1684467	SPAC343.19	3.14523	3.29883	0.113788	0.201448	1.00671	1.98248	0	2706	0.157618	0.0619844	1.4946	0.689972	9.48241
I_4113727_4111970	SPAC23A1.18c	3.6255	2.91786	0.100224	0.142684	1.23696	1.0783	0	1757	0.121454	0.0300239	1.15763	0.11219	9.53143
II_1769946_1772629	SPBC18H10.02	2.85516	3.53187	0.324789	0.370495	2.35012	4.28529	1	2683	0.347642	0.0323188	3.3177	1.36837	9.54345
II_1101503_1098188	SPBC1709.02c	2.97245	3.43177	0.155718	0.224236	1.22218	2.41975	3	3315	0.189977	0.0484496	1.82097	0.846812	9.58522
II_1187542_1185476	SPBC4.02c	2.59914	3.90689	0.259598	0.167905	1.57297	2.55599	3	2066	0.213752	0.0648362	2.06448	0.695106	9.65831
III_574562_571470	SPCC1672.06c	3.1829	3.39801	0.196563	0.160272	1.78505	1.68951	0	3092	0.178417	0.0256615	1.73728	0.0675566	9.73714
I_1032085_1034167	SPAC23C4.02	2.92577	3.67365	0.780541	0.560517	5.93118	7.15265	4	2082	0.670529	0.15558	6.54191	0.863706	9.75634
I_254600_251173	SPAC1639.01c	3.90689	2.68666	0.613085	1.13444	9.78075	7.30378	2	3427	0.873762	0.368654	8.54227	1.75148	9.77642
III_844192_845417	SPCC63.05	3.33264	3.26572	0.293249	0.444993	2.95434	4.27989	0	1225	0.369121	0.1073	3.61712	0.937301	9.79927
I_711238_712354	SPAC1296.02	2.77301	3.75789	0.183937	0.149758	1.25728	2.02595	1	1116	0.166848	0.0241682	1.64161	0.543531	9.83897
II_1354300_1350859	SPBC27B12.12c	2.90036	3.74644	1.11854	0.950509	8.35116	12.7569	0	3441	1.03452	0.118814	10.554	3.11534	10.2018
I_2396905_2395068	SPAC22H10.12c	2.46775	3.72556	0.184049	0.289338	1.01813	3.82747	1	1837	0.236693	0.0744502	2.4228	1.9865	10.236
I_691472_692077	SPAC22F3.07c	3.90689	2.56721	0.459048	0.655287	7.57329	3.88363	2	605	0.557167	0.138762	5.72846	2.60899	10.2814
II_3283347_3284486	SPBC20F10.01	3.89733	2.98514	0.0901115	0.174034	1.34274	1.37801	2	1139	0.132073	0.0593419	1.36038	0.0249345	10.3002
I_1804491_1803624	SPAC1002.04c	2.73686	3.90689	0.236764	0.171474	1.57831	2.71139	0	867	0.204119	0.0461665	2.14485	0.801209	10.5079
I_2558444_2556600	SPAC4A8.07c	3.90689	2.74934	0.136967	0.429988	3.0873	2.89127	2	1844	0.283478	0.207197	2.98928	0.138611	10.545
I_911720_911227	SPAC1687.06c	2.23436	3.90689	0.312283	0.201039	1.46946	3.94602	0	493	0.256661	0.0786615	2.70774	1.75119	10.5499
II_1500197_1502095	SPBC11B10.09	3.36415	3.42709	0.216836	0.287206	2.23276	3.08923	5	1898	0.252021	0.0497592	2.66099	0.605617	10.5586
I_683990_686347	SPAC22F3.10c	2.93319	3.63823	0.500775	0.798953	3.82491	9.94803	1	2357	0.649864	0.210844	6.88647	4.3297	10.5968
II_3968193_3966583	SPBC26H8.08c	3.84322	3.12383	0.0956246	0.184681	1.37245	1.60987	1	1610	0.140153	0.0629725	1.49116	0.167881	10.6395
III_1711294_1710842	SPCC191.03c	3.52644	3.28253	0.34061	0.328912	3.92483	3.20052	0	452	0.334761	0.00827144	3.56267	0.512169	10.6424
II_3742371_3744092	SPBC13G1.09	3.84027	3.13037	0.222181	0.430795	3.1823	3.7723	1	1721	0.326488	0.147512	3.4773	0.417186	10.6506
I_1631283_1631597	SPAP27G11.16	3.26293	3.48073	0.560806	1.44206	5.38335	16.0985	0	314	1.00143	0.62314	10.7409	7.57678	10.7256
II_2042218_2040733	SPBC29A3.02c	2.66148	3.90689	0.221577	0.14788	1.40188	2.63199	0	1485	0.184729	0.052112	2.01694	0.86982	10.9184
I_200121_201517	SPAC13G6.14	3.90689	2.96921	0.110283	0.327144	2.29624	2.56189	0	1396	0.218714	0.153344	2.42907	0.187841	11.1061
II_4070800_4069163	SPBC1347.05c	3.78799	3.24421	0.689681	1.08981	9.52676	10.3266	3	1637	0.889746	0.282934	9.92666	0.565538	11.1567
II_796255_798994	SPBC530.05	3.26722	3.6792	0.170096	0.162125	1.63767	2.07683	0	2739	0.16611	0.00563576	1.85725	0.310536	11.1808
I_4638117_4639647	SPAC30C2.04	3.02791	3.90689	0.167708	0.129558	1.36787	1.96982	0	1530	0.148633	0.0269756	1.66884	0.425639	11.2279
I_1848341_1845648	SPAC1399.02	2.91445	3.90689	0.133394	0.0736073	1.00571	1.32145	0	2693	0.103501	0.0422755	1.16358	0.223261	11.2423
III_860476_859221	SPCC63.12c	2.6419	3.90689	0.193231	0.236922	1.20606	3.66056	0	1255	0.215076	0.0308937	2.43331	1.7356	11.3137
I_2700283_2698110	SPAC644.14c	3.81697	3.27105	0.0944658	0.155166	1.33136	1.49789	0	2173	0.124816	0.0429216	1.41463	0.117757	11.3337
II_2159853_2161291	SPBC1711.13	3.66386	3.42308	0.147648	0.275695	1.87137	2.95719	0	1438	0.211671	0.0905426	2.41428	0.767794	11.4058
I_4619603_4622351	SPAC1093.05	2.97987	3.90689	1.26989	1.09686	10.0184	17.395	0	2748	1.18338	0.12235	13.7067	5.21607	11.5827
I_5098816_5097690	SPAC1250.03	3.90689	2.63186	0.182304	0.396097	4.33125	2.4551	2	1126	0.2892	0.151174	3.39317	1.32664	11.733
II_4094158_4096292	SPBC56F2.09c	3.5306	3.60969	0.192384	0.188054	2.22325	2.29566	0	2134	0.190219	0.00306205	2.25945	0.051202	11.8782
III_1876113_1877661	SPCC1223.14	3.90689	3.34973	0.132606	0.352143	2.23492	3.58995	0	1548	0.242374	0.155236	2.91244	0.958149	12.0163
II_2605899_2604587	SPBC25B2.04c	3.90689	3.09073	0.977868	3.25723	23.6819	27.7492	1	1312	2.11755	1.61175	25.7155	2.876	12.144
II_3153441_3154041	SPBC405.07	3.10883	3.90689	0.171062	0.0825935	1.47572	1.60934	1	600	0.126828	0.0625565	1.54253	0.0944816	12.1624
II_3026075_3025659	SPBC15D4.08c	3.90689	2.79157	1.05704	1.63272	22.0584	11.3047	0	416	1.34488	0.407063	16.6816	7.60407	12.4038
III_1466268_1464630	SPCC11E10.07c	2.87179	3.90689	0.18798	0.15127	1.37597	2.8335	3	1638	0.169625	0.0259578	2.10473	1.03064	12.4082
I_3391615_3389719	SPAC959.03c	3.90245	3.41758	0.23564	0.336196	3.52373	3.59242	0	1896	0.285918	0.0711039	3.55808	0.0485694	12.4444
I_2669009_2668081	SPAC4F8.06	3.79269	3.53709	0.632156	0.801014	8.76066	9.29847	0	928	0.716585	0.119401	9.02956	0.380288	12.6008
I_2353472_2351150	SPAC17G8.06c	3.66627	3.65332	0.110505	0.125123	1.40294	1.57433	0	2322	0.117814	0.0103362	1.48864	0.121185	12.6355
II_3904660_3907593	SPBC1604.14c	3.33972	3.90689	0.192466	0.202753	1.94854	3.05728	0	2933	0.197609	0.00727341	2.50291	0.783995	12.6659
II_1905712_1907025	SPBP16F5.04	3.90689	3.45246	0.0781699	0.113228	1.22611	1.2395	2	1313	0.0956989	0.0247898	1.2328	0.00946914	12.8821
II_3455136_3457007	SPBC2G2.11	3.90689	3.58142	0.16457	0.324588	2.70363	3.88552	3	1871	0.244579	0.11315	3.29457	0.83572	13.4704
I_366634_367890	SPAC630.11	3.22015	3.90689	0.286011	0.078911	2.66529	2.33179	5	1256	0.182461	0.146442	2.49854	0.235822	13.6935
II_1460533_1461302	SPBC32H8.05	3.90689	2.67485	0	0.257769	1.88412	1.64604	1	769	0.128885	0.18227	1.76508	0.168352	13.6951
II_3060505_3061591	SPBC30D10.18c	2.81272	3.90689	0.608751	0.456318	4.27714	10.7382	1	1086	0.532534	0.107787	7.50768	4.56867	14.098
II_2056440_2054141	SPBC29A3.09c	3.90689	3.6925	0.0892884	0.23711	1.58381	3.06551	0	2299	0.163199	0.104526	2.32466	1.04772	14.2443
I_4328945_4330716	SPAC27F1.07	3.23436	3.90689	0.144886	0.055964	1.36353	1.53158	0	1771	0.100425	0.0628772	1.44756	0.11883	14.4144
I_2720607_2722630	SPAPB2B4.05	3.64231	3.90689	0.10147	0.073489	1.26702	1.2964	6	2023	0.0874796	0.0197856	1.28171	0.0207738	14.6515
II_297199_296047	SPBC1773.07c	3.9008	3.90689	0.133642	0.0860349	1.99618	1.29474	2	1152	0.109838	0.0336633	1.64546	0.495992	14.9808
III_923069_923491	SPCC24B10.13	3.45676	3.90689	0.121608	0.0460516	1.33521	1.2071	0	422	0.0838297	0.0534264	1.27115	0.0905889	15.1635
I_1968833_1973575	SPAC9G1.02	3.68265	3.90689	0.428853	0.356545	5.50679	6.42014	0	4742	0.392699	0.0511296	5.96346	0.645836	15.1858
I_1598149_1596073	SPAC23H4.06	3.15489	3.90689	0.247199	0.20735	2.20173	4.76798	0	2076	0.227274	0.0281778	3.48486	1.81461	15.3333
I_3843366_3844124	SPAC4H3.09	3.90689	3.34932	0.0677025	0.196132	2.05514	1.99892	2	758	0.131917	0.0908135	2.02703	0.0397512	15.3659
I_4693681_4698606	SPAC1834.02	3.88086	3.90689	0.07294	0.076354	1.07453	1.25556	0	4925	0.074647	0.00241401	1.16505	0.128006	15.6074
I_2362268_2360172	SPAC17G8.11c	3.74338	3.90689	0.318292	0.260075	4.2628	4.80255	1	2096	0.289184	0.041166	4.53268	0.381664	15.674
I_5375546_5377762	SPAC4D7.13	3.90689	3.72669	0.0463164	0.143824	1.09043	1.90404	0	2216	0.0950701	0.0689482	1.49723	0.575306	15.7487
I_1333409_1329091	SPAC6F12.10c	3.90689	3.90689	0.0950783	0.149196	1.50996	2.34517	0	4318	0.122137	0.0382671	1.92756	0.59058	15.7819
I_4299757_4301402	SPAC25G10.03	3.90689	3.60194	0.110718	0.135268	2.25953	1.64243	1	1645	0.122993	0.0173601	1.95098	0.436355	15.8625
I_4551740_4553741	SPAC637.07	3.8408	3.90689	0.40984	0.371485	5.87233	6.53613	0	2001	0.390663	0.0271212	6.20423	0.469373	15.8813
I_2537929_2536605	SPAC25H1.08c	3.83806	3.90689	0.891485	0.659779	12.7493	12.1099	0	1324	0.775632	0.163841	12.4296	0.452111	16.0251
II_3123969_3122650	SPBC4C3.07	3.02791	3.90689	0.194536	0.037571	1.58669	2.14783	0	1319	0.116053	0.110991	1.86726	0.396787	16.0897
III_733243_730871	SPCC18B5.07c	2.73784	3.90689	0.293559	0.0835685	1.95825	4.12764	2	2372	0.188564	0.148486	3.04295	1.53399	16.1375
I_4223778_4225824	SPAC1F7.04	3.90689	3.90689	0.173609	0.217989	2.75395	3.91768	1	2046	0.195799	0.0313809	3.33581	0.822884	17.0369
I_1516959_1514942	SPAC57A7.12	3.81828	3.90689	0.152658	0.0737076	2.15345	1.73328	1	2017	0.113183	0.0558263	1.94337	0.297107	17.1702
I_1454782_1456870	SPAC3A12.18	3.90689	3.90689	0.0746974	0.0595671	1.13082	1.17453	1	2088	0.0671322	0.0106987	1.15268	0.0309071	17.1702
I_5140322_5142190	SPAC29A4.04c	3.69776	3.90689	0.302197	0.318347	3.92128	6.75917	0	1868	0.310272	0.0114202	5.34022	2.00669	17.2114
II_1239251_1236671	SPBC651.01c	2.97133	3.90689	0.198909	0.0576234	1.55996	2.91808	3	2580	0.128266	0.099904	2.23902	0.960333	17.456
III_1955678_1959359	SPCC18.03	3.90689	3.40597	0.209122	0.528212	7.36332	5.59897	0	3681	0.368667	0.225631	6.48114	1.24758	17.5799
II_4064502_4065960	SPBC1347.02	3.90689	3.70128	0.140792	0.339891	4.09192	4.42114	0	1458	0.240341	0.140784	4.25653	0.232794	17.7104
I_3166394_3167699	SPAC3G9.09c	2.77033	3.90689	0.156527	0.282944	1.06793	6.80968	2	1305	0.219735	0.08939	3.9388	4.06003	17.9252
II_535304_536041	SPBC649.02	2.99657	3.90689	0.139263	0.0672403	1.11146	2.78073	1	737	0.103252	0.050928	1.94609	1.18035	18.848
I_1704073_1702406	SPAC664.01c	3.28945	3.90689	0.677269	0.455242	6.62191	15.1547	0	1667	0.566256	0.156997	10.8883	6.0336	19.2286
I_582273_584402	SPAC13A11.05	3.90689	3.64471	0.0723136	0.28069	3.28933	3.5107	0	2129	0.176502	0.147344	3.40001	0.156532	19.2633
III_628007_627062	SPCC31H12.04c	3.90689	3.31495	0.162916	0.576843	8.60306	5.74061	1	945	0.36988	0.292691	7.17183	2.02406	19.3896
III_1227174_1229303	SPCC4E9.02	3.90689	3.90689	0.0723136	0.0894555	1.63984	1.49998	0	2129	0.0808846	0.0121212	1.56991	0.0988961	19.4093
II_3662598_3659809	SPBP8B7.15c	3.90689	3.90689	0.055201	0.088842	1.15445	1.70736	1	2789	0.0720215	0.0237878	1.43091	0.390969	19.8678
I_3513971_3515415	SPAC16E8.08	3.90689	3.90689	0.0703814	0.0686372	1.18373	1.60832	1	1444	0.0695093	0.00123334	1.39603	0.300227	20.084
II_3127776_3133199	SPBC4C3.05c	3.90689	3.90689	0.0473156	0.0731051	1.15543	1.45606	0	5423	0.0602103	0.0182359	1.30574	0.212576	21.6864
II_4252276_4255310	SPBC1652.01	3.90689	3.67485	0.0169145	0.0980015	1.32653	1.25162	0	3034	0.057458	0.0573372	1.28908	0.0529716	22.4351
II_1664541_1665121	SPBC21B10.04c	3.90689	3.90689	0.0884802	0.0854415	1.82867	2.0785	0	580	0.0869609	0.00214867	1.95358	0.176656	22.4651
I_2088632_2086393	SPAC3C7.11c	3.90689	3.90689	0.114601	0.0885325	1.83349	2.80613	1	2239	0.101567	0.0184335	2.31981	0.687758	22.8402
II_3196404_3197059	SPBC776.11	3.90689	3.90689	0.384063	0.39906	8.83614	9.05454	0	655	0.391561	0.0106041	8.94534	0.154429	22.8453
II_2615280_2612912	SPBC25B2.09c	3.90689	3.72645	0.151702	0.355766	7.44433	4.70909	0	2368	0.253734	0.144295	6.07671	1.93411	23.9492
I_4803032_4804584	SPAC22F8.09	3.90689	3.90689	0.0343628	0.0957914	1.25085	1.90153	1	1552	0.0650771	0.0434366	1.57619	0.460099	24.2204
I_850591_854385	SPAC23G3.01	3.90689	3.90689	0.0270525	0.0914319	1.23012	1.65789	1	3794	0.0592422	0.0455231	1.444	0.302476	24.3746
III_2195545_2193527	SPCC830.07c	3.90689	3.90689	0.127152	0.147342	3.78936	2.9272	0	2018	0.137247	0.0142767	3.35828	0.60964	24.4689
I_546240_544127	SPAC2F7.07c	3.90689	3.90689	0.0728611	0.244187	1.7643	6.17122	0	2113	0.158524	0.121145	3.96776	3.11616	25.0294
III_1775533_1773331	SPCC1442.04c	3.52128	3.90689	0.26687	0.0679564	3.06416	5.44678	1	2202	0.167413	0.140653	4.25547	1.68477	25.419
III_1502489_1504664	SPCC188.11	3.90689	3.90689	0.0471895	0.136706	2.48611	2.31705	2	2175	0.091948	0.0632981	2.40158	0.119549	26.1189
II_4268920_4270761	SPBC16A3.15c	3.67915	3.90689	0.167252	0.0538361	2.14242	3.78898	1	1841	0.110544	0.0801973	2.9657	1.16429	26.8282
I_3572345_3570007	SPAC17A2.09c	3.90689	3.90689	0.0658493	0.26017	2.82314	6.04745	0	2338	0.163009	0.137405	4.4353	2.27993	27.2088
I_3968932_3969558	SPAC11G7.04	3.90689	3.90689	0.0980527	0.0791631	1.54302	3.39085	0	626	0.0886079	0.013357	2.46693	1.30662	27.841
II_1772999_1774547	SPBC18H10.03	3.90689	3.90689	0.298364	0.383528	8.539	10.5118	1	1548	0.340946	0.0602204	9.5254	1.39498	27.9382
I_5138212_5137314	SPAC29A4.05	3.90689	3.90689	0.0571476	0.055185	1.17055	2.01105	0	898	0.0561663	0.00138778	1.5908	0.594325	28.3231
II_3685838_3686791	SPBP8B7.25	3.90689	3.90689	0.107699	0.208	4.8989	4.27117	1	953	0.15785	0.0709239	4.58504	0.443868	29.0469
I_3220729_3218511	SPAC6G10.03c	3.90689	3.90689	0.0462746	0.0893708	1.74198	2.20126	0	2218	0.0678227	0.0304736	1.97162	0.324758	29.0702
II_4251907_4252224	SPBC16G5.19	3.90689	3.90689	0.107925	0	1.68785	1.50253	0	317	0.0539627	0.0763148	1.59519	0.131041	29.5609
III_1888168_1886995	SPCC737.02c	3.90689	3.90689	0.0411763	0.0422473	1.44107	1.07912	0	1173	0.0417118	0.000757322	1.26009	0.255938	30.2095
II_715227_716311	SPBC119.02	3.90689	3.90689	0.851224	0.590722	23.6077	22.5311	2	1084	0.720973	0.184203	23.0694	0.761259	31.9976
II_771284_773342	SPBC577.11	3.90689	3.90689	0.0249361	0.144478	2.02466	3.78343	2	2058	0.0847073	0.0845292	2.90404	1.24364	34.2833
I_3332541_3334714	SPAC26A3.01	3.90689	3.90689	0.0708493	0.0143093	1.43886	1.49517	0	2173	0.0425793	0.0399799	1.46702	0.0398221	34.4537
I_1895436_1896752	SPAC140.01	3.90689	3.90689	0.0573468	0.0753132	3.34852	1.27888	0	1316	0.06633	0.0127042	2.3137	1.46345	34.8817
I_1534330_1531138	SPAC57A7.06	3.90689	3.90689	0.275835	0.201826	6.41313	10.4563	1	3192	0.238831	0.052332	8.43472	2.85896	35.3168
I_4890186_4890829	SPAC19B12.04	3.90689	3.90689	0	0.0770701	1.2494	1.47598	1	643	0.0385351	0.0544968	1.36269	0.160222	35.3623
III_1173236_1175650	SPCC4B3.03c	3.90689	3.90689	0.0733634	0.0656111	1.63389	3.59022	0	2414	0.0694872	0.00548171	2.61205	1.38334	37.5904
II_431802_430393	SPBC582.07c	3.90689	3.90689	0.254954	0.140684	4.58708	12.0647	0	1409	0.197819	0.0808005	8.32587	5.28746	42.0883
II_1281465_1279752	SPBC3D6.06c	3.90689	3.90689	0.0945742	0.40955	12.0838	9.28539	1	1713	0.252062	0.222721	10.6846	1.97879	42.3888
I_2398986_2400719	SPAC15F9.02	3.90689	3.90689	0.0592251	0.0285956	1.39343	2.47426	2	1733	0.0439103	0.0216583	1.93385	0.764262	44.0408
I_1813805_1811408	SPAC1002.09c	3.90689	3.90689	0.0214095	0.0826969	2.31644	2.47965	0	2397	0.0520532	0.0433367	2.39804	0.115408	46.0691
II_2605902_2607020	SPBC25B2.05	3.90689	3.90689	0.0459021	0.0886513	3.30768	3.5721	0	1118	0.0672767	0.0302283	3.43989	0.186971	51.1305
II_734996_737295	SPBC119.10	3.90689	3.90689	0.19127	0.0646665	6.33041	8.28454	1	2299	0.127968	0.0895221	7.30748	1.38177	57.1039
I_970412_968507	SPAC222.12c	3.90689	3.90689	0.0269389	0.0239734	1.80035	1.1335	0	1905	0.0254561	0.00209689	1.46693	0.471539	57.6256
II_2877566_2876070	SPBP4H10.05c	3.90689	3.90689	0.0343038	0.0909334	3.01314	4.30252	0	1496	0.0626186	0.0400431	3.65783	0.911728	58.4145
II_3721621_3723072	SPBC25D12.04	3.90689	3.90689	0.0707354	0	2.55184	1.79198	0	1451	0.0353677	0.0500175	2.17191	0.537306	61.4094
III_930468_931984	SPCC24B10.17	3.90689	3.90689	0	0.0326887	1.00779	1.11172	2	1516	0.0163444	0.0231144	1.05976	0.0734942	64.8393
II_976926_979390	SPBP35G2.07	3.90689	3.90689	0	0.0402241	2.2842	4.35822	0	2464	0.020112	0.0284427	3.32121	1.46655	165.135
II_1470513_1473182	SPBC32H8.10	3.90689	3.90689	0.0384552	0.111404	14.1303	15.3827	2	2669	0.0749295	0.0515824	14.7565	0.885591	196.939
htb1 DMSO
	Systematic name	logratio1	logratio2	valueWT1	valueWT2	valueMut1	valueMut2	#introns	gene.length	AVERAGE WT	STDEV WT	AVERAGE MUT	STDEV MUT	FOLD CHANGE
II_2908713_2907178	SPBP4H10.17c	1.03507	1.06215	1.5598	1.5655	3.19637	3.26882	0	1535	1.56265	0.00402368	3.23259	0.051233	2.06866
I_4429631_4431741	SPAC16.04	1.03098	1.06682	0.785589	0.789704	1.60528	1.65428	1	2110	0.787647	0.00290989	1.62978	0.0346511	2.06918
III_511627_509925	SPCC970.03	1.10798	1.00182	3.0432	3.49784	6.55943	7.00453	0	1702	3.27052	0.321482	6.78198	0.314734	2.07367
I_4536686_4534674	SPAC27D7.13c	1.03076	1.09872	0.753404	0.822137	1.53928	1.76072	0	2012	0.78777	0.0486015	1.65	0.156581	2.09452
I_2736306_2734031	SPAC6F6.03c	1.06364	1.08388	0.809569	0.816216	1.69216	1.73016	1	2275	0.812892	0.00469991	1.71116	0.0268739	2.10502
III_1761158_1763220	SPCC1450.15	1.13924	1.02168	1.78464	1.8426	3.93093	3.74101	1	2062	1.81362	0.0409873	3.83597	0.134297	2.11509
II_2809816_2810539	SPBC32F12.15	1.07031	1.08978	1.28244	2.00745	2.69299	4.27268	0	723	1.64495	0.51266	3.48283	1.11701	2.11729
II_3561654_3565982	SPBC887.12	1.05014	1.1387	1.64462	1.61851	3.40556	3.56369	0	4328	1.63156	0.0184573	3.48462	0.111817	2.13576
III_1612779_1611047	SPCC777.08c	1.0971	1.09579	2.21381	2.76868	4.73587	5.91753	0	1732	2.49125	0.392359	5.3267	0.835557	2.13817
I_1670283_1672264	SPAC343.13	1.14853	1.05521	0.629382	0.75752	1.39527	1.57414	2	1981	0.693451	0.0906074	1.48471	0.126485	2.14104
I_3649373_3650629	SPAC8C9.05	1.06533	1.13327	13.5899	15.398	28.4389	33.7765	6	1256	14.494	1.27857	31.1077	3.77425	2.14625
II_3706643_3708933	SPBC19F5.03	1.20215	1.00187	0.633163	0.641276	1.4568	1.28422	0	2290	0.637219	0.00573693	1.37051	0.122034	2.15077
III_1831715_1827452	SPCC285.16c	1.03607	1.20457	0.978858	0.786595	2.00727	1.81286	1	4263	0.882727	0.13595	1.91007	0.137472	2.16383
II_4442574_4444191	SPBC8E4.02c	1.01633	1.25711	1.59237	1.37352	3.221	3.28294	0	1617	1.48295	0.15475	3.25197	0.0438001	2.19291
II_3671316_3674622	SPBP8B7.19	1.18694	1.07927	1.70871	1.76686	3.89021	3.73332	0	3306	1.73779	0.0411195	3.81176	0.110943	2.19346
III_770340_767789	SPCC1020.08	1.16245	1.1105	0.469287	0.528089	1.05044	1.14025	0	2551	0.498688	0.0415798	1.09534	0.063508	2.19645
I_2740496_2741450	SPAC6F6.05	1.21316	1.07736	3.56967	4.61949	8.27612	9.74794	1	954	4.09458	0.742332	9.01203	1.04073	2.20096
I_1020838_1019248	SPAC139.02c	1.002	1.26811	0.521256	0.503781	1.04396	1.21334	0	1590	0.512518	0.0123564	1.12865	0.119767	2.20216
II_578723_574658	SPBC354.11c	1.08963	1.19542	0.756021	0.824031	1.60896	1.88713	0	4065	0.790026	0.0480899	1.74804	0.196697	2.21264
III_1151324_1147316	SPCC4B3.15	1.01661	1.29569	0.598957	0.583351	1.21179	1.4321	0	4008	0.591154	0.0110355	1.32194	0.155783	2.23621
I_728335_731867	SPAC22G7.02	1.0627	1.26875	1.00737	0.998308	2.10423	2.40545	7	3532	1.00284	0.00641119	2.25484	0.212992	2.24846
I_3727355_3725837	SPAC15E1.05c	1.13781	1.20636	0.599507	0.623617	1.31919	1.43902	2	1518	0.611562	0.0170485	1.37911	0.0847333	2.25506
I_3072847_3077223	SPAC24C9.14	1.19427	1.15329	0.757583	0.806906	1.73357	1.79472	0	4376	0.782245	0.0348761	1.76414	0.043243	2.25523
III_1800727_1801508	SPCC285.04	1.25254	1.12258	0.446212	0.567658	1.06315	1.236	0	781	0.506935	0.085875	1.14957	0.122224	2.26769
III_777899_774790	SPCC1020.05	1.29085	1.07418	0.92635	1.00393	2.26652	2.11381	0	3109	0.965142	0.0548606	2.19016	0.107979	2.26927
I_1749862_1753167	SPAC17A5.01	1.06803	1.30798	0.654789	0.616926	1.37281	1.52747	1	3305	0.635858	0.0267739	1.45014	0.109361	2.28061
II_3509173_3507523	SPBC1105.03c	1.08511	1.28181	0.474395	0.507528	1.00645	1.23403	0	1650	0.490962	0.0234285	1.12024	0.160924	2.28172
II_980870_979358	SPBP35G2.08c	1.36835	1.0382	0.562476	0.735634	1.45217	1.51074	2	1512	0.649055	0.122441	1.48146	0.0414189	2.28248
I_4766877_4765618	SPAC1782.06c	1.00472	1.42293	2.57726	1.98183	5.17142	5.31389	0	1259	2.27955	0.421026	5.24265	0.100742	2.29987
II_3089997_3090914	SPBC30D10.05c	1.1531	1.25252	5.63554	5.48009	12.533	13.0567	0	917	5.55781	0.109919	12.7949	0.370377	2.30214
II_3253690_3260706	SPBC25H2.13c	1.17788	1.23056	0.564396	0.650724	1.27692	1.52698	0	7016	0.60756	0.061043	1.40195	0.176821	2.3075
III_1223176_1221239	SPCC550.15c	1.13324	1.26721	1.3927	1.63865	3.05488	3.94415	0	1937	1.51567	0.173915	3.49952	0.628806	2.30889
III_2204089_2206069	SPCC1919.01	1.25527	1.16263	3.27845	3.51873	7.82604	7.87722	5	1980	3.39859	0.169903	7.85163	0.0361863	2.31026
III_289720_293230	SPCC553.08c	1.16466	1.24944	1.54793	1.6597	3.47015	3.94593	2	3510	1.60381	0.0790347	3.70804	0.336427	2.31201
I_831918_836094	SPAC2G11.12	1.16716	1.2604	0.766626	0.654421	1.72161	1.56774	0	4176	0.710524	0.0793405	1.64467	0.108799	2.31473
III_1589427_1592889	SPCC13B11.01	1.07806	1.33402	9.43406	9.54278	19.9172	24.0578	0	3462	9.48842	0.0768746	21.9875	2.92782	2.3173
I_2033308_2032009	SPAC17H9.17c	1.3186	1.1213	2.05656	2.50117	5.12953	5.44114	2	1299	2.27887	0.31439	5.28534	0.220341	2.31928
I_3367205_3366317	SPAC26A3.14c	1.15915	1.26529	0.878427	0.912492	1.96176	2.1934	2	888	0.89546	0.024087	2.07758	0.163798	2.32013
I_5146123_5148353	SPAC26F1.14c	1.41704	1.0025	1.95829	2.16319	5.22935	4.33388	0	2230	2.06074	0.14489	4.78161	0.633192	2.32034
I_2669009_2668081	SPAC4F8.06	1.37789	1.03104	0.496166	0.498509	1.28948	1.0187	0	928	0.497338	0.00165651	1.15409	0.191469	2.32053
I_667815_669742	SPAC1D4.13	1.33316	1.10978	7.28775	8.84261	18.3618	19.0835	0	1927	8.06518	1.09945	18.7227	0.510313	2.32142
I_4702256_4704743	SPAC1834.05	1.05439	1.34194	1.04477	1.21081	2.16981	3.06932	0	2487	1.12779	0.117411	2.61957	0.636048	2.32274
III_1783641_1785552	SPCC1442.09	1.25926	1.16795	1.60676	1.44352	3.84616	3.24346	1	1911	1.52514	0.115429	3.54481	0.42617	2.32425
II_2389462_2390997	SPBC36B7.04	1.14631	1.28235	0.453473	0.643685	1.00375	1.56567	0	1535	0.548579	0.134501	1.28471	0.397341	2.34188
III_334103_337070	SPCC736.11	1.23962	1.22298	0.490211	0.636676	1.15757	1.48618	1	2967	0.563443	0.103566	1.32187	0.232368	2.34606
III_643347_649578	SPCC5E4.04	1.1985	1.26164	0.461194	0.46861	1.05845	1.12358	3	6231	0.464902	0.00524364	1.09101	0.0460564	2.34676
II_1670449_1673825	SPBC19C2.01	1.43651	1.07916	0.94107	1.30497	2.54715	2.75713	0	3376	1.12302	0.257313	2.65214	0.148479	2.36162
I_623091_625407	SPAC1F3.05	1.42672	1.07592	0.521192	0.663977	1.40114	1.39971	3	2316	0.592585	0.100964	1.40042	0.00101654	2.36325
I_2972064_2967916	SPAPB24D3.10c	1.14343	1.34712	2.09448	1.85208	4.62682	4.71177	0	4148	1.97328	0.171404	4.66929	0.0600705	2.36626
II_247207_248977	SPBC31E1.05	1.00732	1.45912	1.09258	1.04909	2.19627	2.88437	1	1770	1.07083	0.0307481	2.54032	0.486559	2.37228
III_1604737_1601266	SPCC777.03c	1.38846	1.12584	0.743123	0.902522	1.94549	1.96956	0	3471	0.822823	0.112712	1.95753	0.017017	2.37904
I_1036033_1036508	SPAC23C4.04c	1.01968	1.52623	0.967452	0.688364	1.96148	1.98271	1	475	0.827908	0.197345	1.97209	0.0150138	2.38202
I_5385561_5383705	SPAC3G6.03c	1.09185	1.39223	0.824025	0.865467	1.75638	2.27171	3	1856	0.844746	0.0293037	2.01405	0.364393	2.38421
II_1443883_1445931	SPBP22H7.06	1.20059	1.30782	1.14661	1.19114	2.63529	2.94887	4	2048	1.16887	0.0314844	2.79208	0.221735	2.38869
II_1536292_1534421	SPBC83.14c	1.12335	1.40791	1.15616	1.00505	2.51872	2.66694	2	1871	1.08061	0.106851	2.59283	0.104801	2.39942
III_1151773_1150769	SPCC4B3.14	1.11075	1.40484	2.81819	2.8649	6.08611	7.58595	0	1004	2.84155	0.0330288	6.83603	1.06054	2.40574
I_5286053_5287290	SPAC11E3.03	1.43986	1.14334	1.06267	1.60385	2.88296	3.54278	3	1237	1.33326	0.382678	3.21287	0.466561	2.40978
I_2262510_2259604	SPAC4G9.06c	1.35341	1.19481	0.681005	0.764031	1.74007	1.74897	2	2906	0.722518	0.0587083	1.74452	0.00629431	2.41451
I_3714084_3716585	SPAC15A10.15	1.56079	1.03433	1.1779	1.6913	3.47499	3.46405	4	2501	1.4346	0.363029	3.46952	0.00773607	2.41846
III_694903_691825	SPCC16C4.14c	1.39569	1.18741	0.613325	0.85563	1.61374	1.94864	0	3078	0.734477	0.171336	1.78119	0.23681	2.42512
II_2173722_2171608	SPBC17G9.03c	1.22876	1.3194	0.500527	0.705809	1.17306	1.76143	0	2114	0.603168	0.145156	1.46725	0.416039	2.43256
II_2294913_2297241	SPBC16H5.03c	1.42818	1.14737	0.565819	0.649515	1.52266	1.43873	3	2328	0.607667	0.0591819	1.4807	0.0593477	2.43669
I_3014259_3017900	SPAC31G5.15	1.30628	1.26774	2.68914	2.64919	6.65034	6.37882	7	3641	2.66917	0.0282527	6.51458	0.191993	2.44068
I_4543486_4546946	SPAC637.04	1.06157	1.47436	0.819069	0.87341	1.70956	2.42687	2	3460	0.846239	0.0384251	2.06821	0.507209	2.44401
I_4395639_4394376	SPAC30.03c	1.22019	1.35278	1.46397	1.57649	3.41072	4.02642	5	1263	1.52023	0.0795646	3.71857	0.435368	2.44606
II_3333461_3335085	SPBC17D1.04	1.2981	1.2856	0.5954	0.76227	1.46412	1.85829	0	1624	0.678835	0.117995	1.6612	0.278719	2.44714
I_1509574_1511606	SPAC5D6.02c	1.6941	1.04216	0.381214	0.769074	1.23351	1.58376	0	2032	0.575144	0.274258	1.40863	0.24766	2.44918
II_4100540_4103224	SPBC56F2.07c	1.43571	1.16582	0.548963	0.623212	1.48503	1.39825	0	2684	0.586087	0.0525022	1.44164	0.0613656	2.45977
I_2418241_2415952	SPAC6B12.04c	1.20551	1.37585	4.76736	5.74125	10.9945	14.8997	0	2289	5.25431	0.688648	12.9471	2.76142	2.46409
I_2047166_2045120	SPAC607.06c	1.49224	1.13047	0.585117	0.73485	1.64609	1.60881	2	2046	0.659984	0.105877	1.62745	0.0263591	2.46589
II_2863784_2868411	SPBP19A11.06	1.39409	1.238	2.53756	2.8194	6.66926	6.65016	0	4627	2.67848	0.199291	6.65971	0.0135039	2.48638
I_4254672_4255695	SPAC21E11.04	1.08469	1.5514	0.958428	0.794866	2.03274	2.32976	0	1023	0.876647	0.115655	2.18125	0.210023	2.48817
II_1381896_1380044	SPBC8D2.12c	1.33188	1.30087	1.18655	1.27325	2.98691	3.13699	2	1852	1.2299	0.0613085	3.06195	0.106127	2.4896
II_4073312_4071555	SPBC1347.06c	1.52639	1.12797	0.68136	0.855722	1.96275	1.87019	2	1757	0.768541	0.123292	1.91647	0.0654534	2.49365
I_2892446_2893920	SPACUNK4.20	1.28768	1.36113	43.9483	47.9393	107.293	123.15	0	1474	45.9438	2.82209	115.222	11.2121	2.50788
I_1217067_1214788	SPAC10F6.05c	1.25643	1.39294	0.445274	0.455163	1.06378	1.19532	2	2279	0.450219	0.006993	1.12955	0.0930119	2.50889
II_3502273_3505689	SPBC1105.01	1.28783	1.36725	0.633513	0.639513	1.54679	1.64981	2	3416	0.636513	0.00424308	1.5983	0.072846	2.51103
II_1975724_1974390	SPBC1A4.02c	1.60368	1.11867	0.516385	0.791514	1.56938	1.71874	0	1334	0.653949	0.194545	1.64406	0.105613	2.51405
I_1529856_1531247	SPAC57A7.07c	1.54859	1.10722	0.820399	0.926908	2.39992	1.99683	0	1391	0.873653	0.0753133	2.19838	0.285026	2.5163
I_3729739_3731015	SPAC15E1.08	1.2981	1.3535	0.577357	0.970162	1.41975	2.47907	4	1276	0.77376	0.277755	1.94941	0.749053	2.5194
I_2626416_2628282	SPAC7D4.06c	1.66654	1.05691	1.1341	1.63902	3.60023	3.40994	0	1866	1.38656	0.357032	3.50508	0.134553	2.5279
I_4198686_4197466	SPAC683.02c	1.49929	1.1858	1.52149	1.73856	4.30129	3.95504	0	1220	1.63002	0.153491	4.12817	0.244839	2.53258
I_3033916_3033456	SPAC1786.04	1.08464	1.54138	19.8877	21.6751	42.1787	63.0901	0	460	20.7814	1.26383	52.6344	14.7866	2.53277
II_1831062_1833130	SPBC9B6.10	1.38251	1.31006	0.789756	0.879274	2.05907	2.18018	3	2068	0.834515	0.0632988	2.11962	0.0856361	2.53994
I_2348008_2348451	SPAC17G8.15	1.37793	1.31926	5.51683	6.79105	14.3379	16.9463	2	443	6.15394	0.901008	15.6421	1.84439	2.54181
I_208044_206476	SPAC24B11.06c	1.18302	1.52866	9.0444	7.22838	20.5355	20.8552	0	1568	8.13639	1.28412	20.6953	0.226078	2.54355
I_1607776_1611164	SPAC23H4.01c	1.23496	1.47122	0.910556	0.827281	2.14321	2.29368	0	3388	0.868918	0.0588846	2.21845	0.106397	2.55311
I_4558762_4557551	SPAC637.10c	1.32885	1.3923	1.02659	1.0523	2.57881	2.76226	3	1211	1.03944	0.0181841	2.67053	0.129715	2.5692
II_3549913_3548811	SPBC887.05c	1.19857	1.54023	0.835649	0.695127	1.91791	2.02171	1	1102	0.765388	0.0993638	1.96981	0.0733977	2.57361
II_4217363_4215993	SPBC16G5.02c	1.17958	1.54219	1.7101	1.60761	3.87356	4.68196	0	1370	1.65886	0.0724728	4.27776	0.571621	2.57874
I_3743492_3739076	SPAP7G5.04c	1.43785	1.31011	1.0948	1.24579	2.966	3.08906	0	4416	1.1703	0.106767	3.02753	0.0870199	2.58698
III_786165_784218	SPCC1020.03	1.46066	1.29512	1.47736	1.82237	4.06619	4.47205	3	1947	1.64986	0.243962	4.26912	0.286984	2.58756
II_2512567_2510667	SPBC365.09c	1.31936	1.41706	1.90972	2.14888	4.76582	5.73838	0	1900	2.0293	0.169113	5.2521	0.687707	2.58813
II_2681786_2680226	SPBC3E7.11c	1.53475	1.22807	1.30736	1.54864	3.78793	3.62774	2	1560	1.428	0.170611	3.70784	0.113267	2.59652
I_774027_772650	SPAC4G8.06c	1.52524	1.24031	2.27379	2.73019	6.54476	6.45007	0	1377	2.50199	0.322724	6.49741	0.0669509	2.5969
II_543359_544836	SPBC354.01	1.47307	1.29059	1.39061	1.56945	3.8605	3.83933	3	1477	1.48003	0.126458	3.84991	0.0149702	2.60124
II_2720391_2718967	SPBC4F6.15c	1.70893	1.0936	1.14248	1.53712	3.73499	3.2803	3	1424	1.3398	0.279051	3.50765	0.321509	2.61803
II_3393331_3391684	SPBC3B8.03	1.57121	1.24561	1.23008	1.64499	3.65524	3.90058	0	1647	1.43754	0.293386	3.77791	0.173487	2.62804
III_940806_944722	SPCC24B10.22	1.55769	1.24699	1.87275	2.29288	5.51302	5.44205	0	3916	2.08281	0.297076	5.47754	0.0501857	2.62988
II_1574309_1575648	SPBC28F2.02	1.81748	1.04107	0.34387	0.536902	1.21202	1.10481	0	1339	0.440386	0.136494	1.15841	0.075808	2.63045
II_3597002_3592291	SPBC16D10.04c	1.91697	1.04304	0.290147	0.576163	1.09568	1.18722	3	4711	0.433155	0.202244	1.14145	0.0647285	2.63519
II_4279656_4276864	SPBC16A3.11	1.23745	1.53447	1.37461	1.46669	3.24109	4.24876	0	2792	1.42065	0.0651108	3.74493	0.712527	2.63606
II_4305467_4303023	SPBC543.03c	1.48181	1.33301	0.508672	0.655492	1.42072	1.65136	3	2444	0.582082	0.103818	1.53604	0.163089	2.63887
III_1754133_1757395	SPCC1450.12	1.42477	1.38181	0.931889	1.28973	2.50187	3.36098	4	3262	1.11081	0.253031	2.93142	0.607486	2.639
II_279285_277941	SPBC800.12c	1.54321	1.30383	0.616664	0.975258	1.79722	2.40775	3	1344	0.795961	0.253564	2.10249	0.431706	2.64144
I_3316817_3317528	SPAPB1E7.10	1.60987	1.24699	1.96692	2.9159	6.00354	6.92079	0	711	2.44141	0.671031	6.46216	0.648596	2.6469
II_3752132_3751128	SPBC13G1.16	1.33691	1.45903	1.69325	2.30316	4.27731	6.33192	0	1004	1.9982	0.431266	5.30461	1.45283	2.65469
I_3924176_3923586	SPAC2F3.17c	1.52673	1.33921	0.858452	1.49438	2.47347	3.78097	2	590	1.17642	0.449669	3.12722	0.924547	2.65826
I_4811984_4813179	SPAC20G4.01	1.44038	1.40012	1.32667	1.70623	3.60046	4.50313	2	1195	1.51645	0.268388	4.0518	0.638279	2.6719
II_1699978_1700965	SPBC19C2.12	1.64692	1.2715	0.703419	1.24411	2.20286	3.00343	2	987	0.973763	0.382323	2.60314	0.566092	2.67328
I_653321_652225	SPAC1D4.09c	1.22013	1.61751	0.683711	0.600574	1.59283	1.84283	3	1096	0.642142	0.058787	1.71783	0.176781	2.67516
III_2239360_2237405	SPCC1919.14c	1.78126	1.12898	0.518145	0.799365	1.781	1.74824	4	1955	0.658755	0.198852	1.76462	0.0231646	2.67872
II_3717257_3714945	SPBC25D12.02c	1.59777	1.27579	0.557629	0.639188	1.6878	1.54767	1	2312	0.598409	0.0576707	1.61774	0.0990848	2.7034
III_624527_623516	SPCC31H12.02c	1.41575	1.46515	0.637606	0.612229	1.70113	1.69031	0	1011	0.624917	0.017944	1.69572	0.00764573	2.71351
I_5129129_5123328	SPAC29A4.11	1.45586	1.42822	1.19059	1.33688	3.26605	3.59774	0	5801	1.26374	0.103441	3.43189	0.23454	2.71567
II_2037987_2040717	SPBC29A3.01	1.04446	1.84455	0.516233	0.386769	1.06478	1.38905	0	2730	0.451501	0.0915446	1.22691	0.229292	2.71742
II_1822936_1823957	SPBC9B6.06	1.43695	1.45976	1.4325	1.82779	3.87847	5.02756	0	1021	1.63014	0.279511	4.45301	0.812526	2.73167
II_3304727_3306572	SPBC17D11.01	2.00864	1.12017	0.296539	0.681024	1.19328	1.48036	2	1845	0.488781	0.271872	1.33682	0.202994	2.735
II_1489773_1488036	SPBC11B10.02c	1.3618	1.52673	0.67933	0.884892	1.74592	2.54966	3	1737	0.782111	0.145354	2.14779	0.568331	2.74614
I_3023051_3028158	SPAC31G5.19	1.46755	1.45456	0.434531	0.533444	1.2017	1.46203	1	5107	0.483988	0.0699415	1.33187	0.184077	2.75186
III_2332513_2328869	SPCC1494.05c	1.20854	1.72264	1.08666	0.882793	2.51132	2.91357	0	3644	0.984729	0.144159	2.71244	0.28443	2.75451
II_3773191_3770856	SPBC31F10.11c	1.52049	1.403	0.828205	0.842021	2.37603	2.22674	0	2335	0.835113	0.00976976	2.30139	0.105564	2.75578
II_2580148_2577791	SPBC2G5.02c	1.4007	1.51166	0.573413	0.705433	1.51398	2.01146	0	2357	0.639423	0.0933526	1.76272	0.351777	2.75674
I_3927349_3925533	SPAC2F3.03c	1.50832	1.42629	1.64806	1.93142	4.68837	5.19077	0	1816	1.78974	0.200367	4.93957	0.355246	2.75994
I_4654662_4656456	SPAC144.03	1.53632	1.39161	0.514823	0.515737	1.49327	1.35315	2	1794	0.51528	0.000646211	1.42321	0.0990801	2.76201
II_1527155_1525577	SPBC83.09c	1.31861	1.61434	0.839321	0.76187	2.09348	2.33263	1	1578	0.800596	0.0547661	2.21305	0.169103	2.76426
II_1955636_1957371	SPBC16E9.18	1.53181	1.42211	3.73048	4.71348	10.7866	12.6311	0	1735	4.22198	0.695089	11.7088	1.30426	2.7733
II_512924_509491	SPBC1685.07c	1.61359	1.35972	0.630113	0.763408	1.92823	1.95917	0	3433	0.69676	0.094254	1.9437	0.0218812	2.78962
III_2039988_2037670	SPCC1739.06c	1.35886	1.59526	0.615777	0.612586	1.57936	1.85093	0	2318	0.614182	0.00225619	1.71514	0.192029	2.79256
I_2160354_2164078	SPAC23C11.15	1.16633	1.76728	0.47493	0.427697	1.06593	1.45593	2	3724	0.451314	0.0333992	1.26093	0.275767	2.79391
I_5321727_5325075	SPAP8A3.05	1.70309	1.30659	0.495099	0.684914	1.61203	1.69418	4	3348	0.590007	0.134219	1.6531	0.0580913	2.80184
II_2664652_2662488	SPBC3E7.04c	1.29419	1.65253	0.617044	0.639026	1.51324	2.009	6	2164	0.628035	0.0155435	1.76112	0.350558	2.80418
I_2308863_2310294	SPAC13G7.07	1.66262	1.36149	0.586744	0.840134	1.85758	2.15873	5	1431	0.713439	0.179174	2.00816	0.212947	2.81476
II_922447_915085	SPBC216.07c	1.2074	1.76111	0.581651	0.514344	1.34316	1.74341	0	7362	0.547998	0.0475932	1.54328	0.28302	2.81622
II_3570555_3567593	SPBC887.14c	1.74827	1.28812	0.367898	0.479397	1.23597	1.17074	1	2962	0.423648	0.0788421	1.20335	0.0461285	2.84046
I_2665035_2662988	SPAC4F8.08	1.23335	1.81783	2.0769	1.49409	4.88306	5.26743	0	2047	1.7855	0.412108	5.07525	0.27179	2.84248
I_3185314_3186584	SPAC1486.01	1.67168	1.41426	0.501887	0.926964	1.59894	2.47057	1	1270	0.714426	0.300575	2.03476	0.616339	2.8481
I_4582299_4584511	SPAC12B10.05	1.7593	1.34858	0.332642	0.560287	1.12611	1.42684	11	2212	0.446465	0.160969	1.27647	0.212647	2.85907
II_4083633_4085508	SPBC1347.12	1.57564	1.45725	1.0805	1.00976	3.22063	2.77265	3	1875	1.04513	0.050024	2.99664	0.316764	2.86723
III_2394675_2396196	SPCP1E11.03	1.50425	1.54333	0.939036	0.842522	2.66383	2.45567	3	1521	0.890779	0.0682459	2.55975	0.147193	2.87361
II_390925_396037	SPBC106.09	1.40461	1.63976	1.19635	1.14475	3.16729	3.56719	0	5112	1.17055	0.0364901	3.36724	0.282769	2.87663
III_1870438_1875842	SPCC1223.13	1.37958	1.69013	0.452417	0.390116	1.17715	1.25885	0	5404	0.421266	0.0440529	1.218	0.05777	2.89129
II_2377928_2379664	SPBC19G7.15	1.60928	1.4709	1.9804	2.53078	6.04219	7.01519	1	1736	2.25559	0.389177	6.52869	0.688015	2.89445
III_211270_207225	SPCC1235.17	1.10767	1.92402	0.705746	0.585074	1.52087	2.22023	0	4045	0.64541	0.0853278	1.87055	0.494529	2.89823
I_2718444_2712704	SPAPB2B4.04c	1.53477	1.53722	3.92369	4.73907	11.3685	13.7544	0	5740	4.33138	0.576565	12.5615	1.68708	2.90011
III_1283099_1286259	SPCC1322.01	2.06512	1.17976	0.276848	0.558706	1.15853	1.26569	0	3160	0.417777	0.199303	1.21211	0.0757728	2.90132
I_2622360_2623585	SPAC7D4.09c	1.5408	1.53932	4.2186	5.40885	12.2743	15.7212	1	1225	4.81373	0.84163	13.9978	2.43737	2.90789
I_2830300_2831707	SPAC3F10.19	1.05502	1.84889	3.16022	3.78319	6.56615	13.6279	2	1407	3.4717	0.440504	10.097	4.99338	2.90837
I_1265756_1263756	SPAC1420.02c	1.40783	1.68673	1.03013	0.892036	2.73331	2.8717	0	2000	0.961081	0.0976453	2.80251	0.0978566	2.916
I_1186205_1187928	SPAC22A12.16	1.05919	2.51592	0.577957	0.174853	1.20433	1.0001	1	1723	0.376405	0.285037	1.10221	0.144413	2.92826
I_3448125_3449855	SPAC3A11.10c	1.35479	1.69514	0.737919	0.883108	1.8873	2.85957	0	1730	0.810513	0.102664	2.37344	0.6875	2.92831
I_4248777_4250231	SPAC1F7.12	1.29541	1.78551	0.886684	0.851394	2.17633	2.9351	0	1454	0.869039	0.0249537	2.55571	0.53653	2.94085
I_2952250_2950008	SPAPB24D3.02c	1.94337	1.26393	0.549267	0.879496	2.1125	2.1121	0	2242	0.714382	0.233507	2.1123	0.000282994	2.95682
I_2774994_2773786	SPAC1805.02c	1.27775	1.86653	0.533625	0.417238	1.29383	1.52148	1	1208	0.475432	0.0822983	1.40766	0.16097	2.9608
I_964867_962314	SPAC222.10c	1.81715	1.34039	0.360707	0.47035	1.27107	1.19102	0	2553	0.415528	0.0775294	1.23105	0.0566066	2.9626
II_2395941_2401552	SPBC36B7.09	1.80858	1.39456	0.353504	0.500542	1.23831	1.31596	1	5611	0.427023	0.103971	1.27714	0.0549073	2.9908
II_1070077_1068961	SPBC1734.05c	1.90459	1.30168	2.07505	2.92858	7.76903	7.21943	1	1116	2.50182	0.60354	7.49423	0.388623	2.99552
II_1318472_1316220	SPBC30B4.06c	1.61597	1.56099	0.41854	0.453963	1.2829	1.33944	0	2252	0.436252	0.0250478	1.31117	0.0399833	3.00554
I_2477174_2475940	SPAC19A8.06	1.14704	2.04468	0.708947	0.501591	1.57002	2.06948	0	1234	0.605269	0.146623	1.81975	0.353168	3.00651
II_2016395_2018936	SPBP23A10.10	1.68208	1.49875	0.842427	0.916485	2.70326	2.58997	1	2541	0.879456	0.0523672	2.64662	0.0801121	3.00938
III_388386_386020	SPCC1682.08c	1.82288	1.42492	0.347623	0.506921	1.22984	1.36109	0	2366	0.427272	0.112641	1.29547	0.0928018	3.03194
I_4912237_4914182	SPAPB8E5.03	1.75884	1.46878	0.295682	0.380999	1.00066	1.05456	0	1945	0.33834	0.0603281	1.02761	0.03811	3.03721
III_762656_758368	SPCC1020.10	1.71314	1.52261	0.365932	0.530774	1.19979	1.52496	0	4288	0.448353	0.116561	1.36238	0.22993	3.03863
III_1059799_1064443	SPCC1259.13	1.8557	1.38762	0.336908	0.4309	1.21937	1.12743	7	4644	0.383904	0.0664626	1.1734	0.0650067	3.05649
II_3622580_3628658	SPBC317.01	1.43122	1.77792	15.2802	14.8165	41.2068	50.8103	0	6078	15.0483	0.327898	46.0085	6.79074	3.05738
II_3441692_3441058	SPBC2G2.03c	1.43539	1.74737	1.15061	1.37153	3.11188	4.60484	3	634	1.26107	0.156213	3.85836	1.05569	3.0596
II_1831060_1828456	SPBC9B6.09c	1.85171	1.42462	0.530464	0.741056	1.9146	1.98932	0	2604	0.63576	0.148911	1.95196	0.0528384	3.07028
I_4521063_4520187	SPAC27D7.07c	1.81045	1.46791	0.513252	0.733473	1.80024	2.02894	2	876	0.623363	0.15572	1.91459	0.161712	3.07139
I_2164162_2166765	SPAC23C11.16	2.24385	1.17507	0.300712	0.615453	1.42434	1.38972	0	2603	0.458082	0.222556	1.40703	0.0244848	3.07157
I_4642326_4640549	SPAC30C2.06c	1.68182	1.59148	1.09996	1.54193	3.52901	4.64672	0	1777	1.32094	0.31252	4.08786	0.790342	3.09466
II_1282754_1284325	SPBC3D6.07	1.65293	1.60802	2.18265	2.31034	6.8638	7.04268	4	1571	2.24649	0.0902892	6.95324	0.126486	3.09515
II_3822074_3819038	SPBC21C3.14c	1.28824	1.93905	0.712806	0.635609	1.74088	2.43727	0	3036	0.674208	0.0545863	2.08908	0.492422	3.09857
III_310158_312895	SPCC553.01c	1.5671	1.68344	0.384617	0.478638	1.13966	1.53736	0	2737	0.431628	0.0664827	1.33851	0.281216	3.10107
I_5136040_5137368	SPAC29A4.06c	1.54467	1.71411	1.58063	1.69877	4.61128	5.57357	1	1328	1.6397	0.0835393	5.09242	0.68044	3.1057
II_3729706_3731389	SPBC13G1.02	1.46634	1.84167	0.407694	0.297358	1.12654	1.0658	2	1683	0.352526	0.0780194	1.09617	0.0429475	3.10947
II_658624_660231	SPBC947.08c	1.15371	2.22887	0.601698	0.339853	1.33869	1.59312	0	1607	0.470776	0.185152	1.46591	0.179911	3.11381
I_776062_774000	SPAC4G8.07c	2.06271	1.37305	0.334948	0.65194	1.39932	1.68864	4	2062	0.493444	0.224147	1.54398	0.204583	3.12898
III_445260_442924	SPCC4G3.14	1.3979	1.92009	0.467646	0.354512	1.23233	1.34164	0	2336	0.411079	0.079998	1.28699	0.0772895	3.13075
I_4295138_4297332	SPAC25G10.01	1.26087	2.00128	0.511493	0.431798	1.22574	1.72872	0	2194	0.471645	0.056353	1.47723	0.35566	3.13208
III_687754_688671	SPCC16C4.11	1.40434	1.86487	0.652754	0.63139	1.72782	2.29974	1	917	0.642072	0.0151066	2.01378	0.404409	3.13638
I_3686831_3685633	SPAC15A10.05c	1.70845	1.6158	4.06423	5.07725	13.2823	15.5608	3	1198	4.57074	0.716312	14.4216	1.61114	3.15519
II_3209353_3211163	SPBC776.16	1.63864	1.67262	0.381582	0.523011	1.18814	1.66732	1	1810	0.452297	0.100005	1.42773	0.338832	3.15663
I_4222893_4222648	SPAC1F7.14c	1.12818	2.05352	0.563807	0.594443	1.23238	2.46763	0	245	0.579125	0.0216628	1.85001	0.873452	3.19449
II_2788344_2788887	SPBC32F12.16	1.55363	1.76791	5.80603	7.21014	17.0439	24.5549	0	543	6.50809	0.992852	20.7994	5.31106	3.19594
I_3261954_3261416	SPAC6G9.09c	1.29088	2.06841	0.448058	0.338379	1.0963	1.41925	0	538	0.393219	0.0775544	1.25777	0.22836	3.19865
II_1232588_1235587	SPBC725.16	1.5146	1.85637	0.58011	0.512285	1.65749	1.85496	1	2999	0.546198	0.0479594	1.75623	0.139637	3.21537
I_1772925_1774203	SPAC17A5.11	2.16317	1.35453	1.00879	1.9021	4.51837	4.86392	4	1278	1.45544	0.631659	4.69115	0.244335	3.22317
II_2594358_2596452	SPBC25B2.01	1.40757	1.94377	0.590676	0.540379	1.56701	2.07888	2	2094	0.565527	0.0355649	1.82294	0.361953	3.22344
III_1624612_1626267	SPCC777.15	1.80541	1.6026	4.56978	5.87221	15.9727	17.8333	0	1655	5.221	0.920957	16.903	1.31567	3.2375
II_3150474_3152864	SPBC405.06	1.40359	2.00892	0.635757	0.482415	1.68195	1.94163	0	2390	0.559086	0.10843	1.81179	0.183621	3.24063
I_4409773_4410391	SPAC29E6.04	1.44891	1.90736	2.12121	2.12904	5.79094	7.98649	1	618	2.12512	0.00553471	6.88872	1.55249	3.24156
I_2122490_2124506	SPAC20H4.07	1.80429	1.61896	0.83431	1.19198	2.91388	3.66122	1	2016	1.01315	0.252912	3.28755	0.528448	3.24489
I_5030439_5033261	SPAC22E12.07	1.75536	1.64778	0.926503	1.03166	3.12797	3.23272	0	2822	0.979081	0.0743568	3.18034	0.0740689	3.24829
II_2145592_2147913	SPBC1711.07	1.59516	1.81725	2.45954	2.19588	7.43094	7.73847	0	2321	2.32771	0.186434	7.58471	0.217452	3.25845
I_4117261_4113673	SPAC23A1.19c	1.58929	1.81308	0.783055	0.801661	2.35623	2.81697	1	3588	0.792358	0.0131565	2.5866	0.325794	3.26443
I_3688045_3688305	SPAC15A10.17	1.42619	1.87313	0.760459	1.11755	2.04363	4.0939	0	260	0.939005	0.252502	3.06876	1.44976	3.2681
III_252103_248211	SPCC794.04c	1.62885	1.80068	0.839964	0.823239	2.59772	2.86805	0	3892	0.831602	0.0118264	2.73288	0.191146	3.28629
I_3821682_3824461	SPAC4H3.01	2.14171	1.40604	0.364185	0.641726	1.60709	1.70063	3	2779	0.502956	0.196251	1.65386	0.0661426	3.28828
II_2997081_3001136	SPBC2D10.17	2.04688	1.49305	0.314153	0.533103	1.29812	1.50059	0	4055	0.423628	0.154821	1.39935	0.143173	3.30326
I_1696422_1697726	SPAC824.07	1.78635	1.67209	1.61941	1.93917	5.58601	6.17969	1	1304	1.77929	0.226105	5.88285	0.419796	3.30628
I_1906153_1904196	SPAC110.05	1.78157	1.69005	0.436882	0.651898	1.502	2.10347	1	1957	0.54439	0.152039	1.80273	0.425303	3.31148
I_4050905_4052174	SPAC19G12.05	1.86093	1.59615	0.560621	0.613775	2.0364	1.85565	0	1269	0.587198	0.0375852	1.94603	0.127809	3.31409
I_4699544_4698773	SPAC1834.03c	1.87344	1.5764	0.528114	0.542612	1.93503	1.61821	0	771	0.535363	0.0102518	1.77662	0.224028	3.31853
I_2828687_2827047	SPAC3F10.06c	1.5895	1.8649	0.420586	0.407453	1.26573	1.48412	1	1640	0.41402	0.00928599	1.37493	0.154429	3.32092
II_3498388_3502150	SPBPB7E8.02	1.61005	1.83028	0.35494	0.473286	1.08349	1.68304	0	3762	0.414113	0.0836835	1.38326	0.42394	3.34031
II_2518792_2516125	SPBC365.12c	1.74149	1.74884	1.06193	1.2897	3.55088	4.33455	0	2667	1.17582	0.161059	3.94272	0.554136	3.35317
II_2548681_2552601	SPBC29A10.07	1.77017	1.72876	0.364125	0.444193	1.24201	1.47225	0	3920	0.404159	0.0566164	1.35713	0.162803	3.35791
I_1887459_1890591	SPAPB1A10.13	1.88198	1.63889	0.679716	0.823098	2.50529	2.56334	0	3132	0.751407	0.101387	2.53431	0.0410426	3.37276
III_2315606_2317771	SPCC1494.01	1.97903	1.52475	1.9441	2.21989	7.66422	6.38744	1	2165	2.082	0.195013	7.02583	0.902818	3.37456
II_2166108_2169933	SPBC1711.17	1.70695	1.80472	0.372225	0.353504	1.2152	1.23501	0	3825	0.362865	0.0132375	1.22511	0.0140053	3.37621
II_1328759_1330815	SPBC27B12.05	1.77747	1.74862	0.404428	0.37293	1.38648	1.25319	7	2056	0.388679	0.0222728	1.31983	0.0942558	3.39569
I_2995933_2994792	SPAC31G5.05c	1.9505	1.61342	0.433611	0.586899	1.67594	1.79577	1	1141	0.510255	0.108391	1.73586	0.084735	3.40194
II_481013_478913	SPBC428.19c	1.95545	1.64776	0.658205	0.972283	2.55276	3.04661	1	2100	0.815244	0.222087	2.79969	0.349203	3.43417
II_4375131_4373541	SPBC1539.07c	2.47117	1.24505	0.231669	0.457983	1.28459	1.08555	2	1590	0.344826	0.160028	1.18507	0.140744	3.43671
II_3635229_3636355	SPBP8B7.02	2.3377	1.36059	1.34943	2.48982	6.82132	6.39363	0	1126	1.91963	0.806379	6.60747	0.302427	3.44206
I_896668_897900	SPAC22H12.03	2.0781	1.50602	0.774586	1.00018	3.27068	2.84075	2	1232	0.88738	0.159516	3.05572	0.304011	3.44352
II_3926957_3928099	SPBC1604.03c	1.19068	2.27741	1.50208	1.29092	3.42865	6.25848	0	1142	1.3965	0.14931	4.84356	2.00099	3.46836
III_1978528_1980365	SPCC18.13	1.78869	1.81009	0.55536	0.779593	1.91877	2.73376	1	1837	0.667476	0.158557	2.32627	0.576285	3.48517
II_2641904_2644897	SPBC6B1.07	1.9529	1.64852	0.334526	0.36781	1.29512	1.15313	0	2993	0.351168	0.0235354	1.22413	0.100402	3.48587
I_3169409_3167894	SPAC3G9.08	1.76562	1.83263	0.876607	1.0909	2.98065	3.88562	0	1515	0.983753	0.151527	3.43313	0.639908	3.48983
II_3826328_3825178	SPBC21C3.17c	1.5936	2.02638	0.720692	0.633211	2.17506	2.57959	1	1150	0.676952	0.0618588	2.37732	0.286047	3.5118
II_2021589_2018920	SPBP23A10.11c	1.50304	2.01223	0.630863	0.838027	1.78811	3.38063	0	2669	0.734445	0.146486	2.58437	1.12608	3.51881
I_1982975_1984542	SPAC9G1.07	1.8002	1.8397	0.854432	1.06518	2.97572	3.81264	0	1567	0.959804	0.149019	3.39418	0.591789	3.53632
I_3529970_3532143	SPAC16E8.16	1.85868	1.80119	0.415891	0.48558	1.50833	1.69228	1	2173	0.450735	0.0492775	1.60031	0.130069	3.55043
II_1678652_1676352	SPBC19C2.04c	1.13378	2.42667	0.542089	0.405069	1.18952	2.17786	0	2300	0.473579	0.0968883	1.68369	0.698862	3.55525
I_3951679_3950396	SPAC2F3.14c	2.13875	1.61469	0.287104	0.425678	1.26434	1.30362	0	1283	0.356391	0.0979866	1.28398	0.0277734	3.60274
I_2754502_2756380	SPAC6F6.12	2.24832	1.53141	0.548043	0.873195	2.60391	2.52413	2	1878	0.710619	0.229918	2.56402	0.0564156	3.60815
II_3993019_3991612	SPBC3B9.02c	1.90019	1.81277	3.54715	3.75173	13.2401	13.1804	0	1407	3.64944	0.144661	13.2103	0.0422088	3.61981
III_1362162_1364953	SPCC338.07c	1.96051	1.7712	1.01734	1.30326	3.95948	4.4485	1	2791	1.1603	0.202175	4.20399	0.345788	3.6232
III_844192_845417	SPCC63.05	1.71314	1.99475	0.375871	0.385805	1.23238	1.53761	0	1225	0.380838	0.00702419	1.385	0.21583	3.63671
II_4045476_4041439	SPBC215.08c	1.67019	2.08371	0.707145	0.541139	2.25053	2.29386	0	4037	0.624142	0.117384	2.2722	0.0306396	3.64051
I_4155465_4156320	SPAC25B8.01	1.54964	2.29599	0.37697	0.212922	1.10356	1.04564	0	855	0.294946	0.116	1.0746	0.0409557	3.64337
II_2473006_2475652	SPBC12C2.03c	1.95193	1.78625	0.748262	0.816711	2.89497	2.81698	0	2646	0.782487	0.0484007	2.85598	0.0551433	3.64987
I_391260_390407	SPAC31A2.04c	1.43303	2.31096	0.701729	0.51221	1.89476	2.54166	0	853	0.60697	0.13401	2.21821	0.457426	3.65457
I_2167170_2168987	SPAC23C11.17	1.96816	1.7888	0.684202	0.796032	2.67707	2.75051	1	1817	0.740117	0.079076	2.71379	0.0519286	3.66671
II_2540104_2538128	SPBC29A10.03c	1.79841	1.97532	0.424	0.352983	1.47482	1.38799	0	1976	0.388492	0.0502169	1.43141	0.0614028	3.68452
I_5444360_5447537	SPAC1039.01	1.85793	1.90775	0.639965	0.676162	2.3198	2.53713	2	3177	0.658064	0.0255953	2.42846	0.153675	3.69031
I_4490444_4491942	SPAC17C9.05c	1.51043	2.30269	0.656328	0.448937	1.86984	2.21495	4	1498	0.552633	0.146648	2.0424	0.24403	3.69576
I_2194820_2199471	SPAC1783.05	2.23244	1.64702	0.598456	1.05406	2.81232	3.30118	0	4651	0.82626	0.322163	3.05675	0.345676	3.6995
I_1087505_1086242	SPAC1A6.08c	1.82229	1.9629	1.57119	1.31026	5.5564	5.10796	0	1263	1.44072	0.18451	5.33218	0.317098	3.70104
II_1006688_1002263	SPBC146.03c	1.99607	1.78626	0.312164	0.329127	1.24526	1.13522	0	4425	0.320645	0.0119941	1.19024	0.0778131	3.71202
I_1631283_1631597	SPAP27G11.16	1.87581	1.91385	1.52963	1.58471	5.61389	5.9714	0	314	1.55717	0.0389439	5.79264	0.252803	3.71998
II_460831_464017	SPBC428.10	1.95776	1.8413	0.332397	0.388552	1.29123	1.39231	0	3186	0.360475	0.0397075	1.34177	0.0714737	3.72222
II_3026075_3025659	SPBC15D4.08c	1.72324	2.07673	1.62118	1.38492	5.35279	5.8423	0	416	1.50305	0.167061	5.59755	0.346136	3.72411
I_3558514_3556908	SPAC17A2.04c	2.48573	1.3438	0.344042	0.544104	1.92704	1.38104	0	1606	0.444073	0.141465	1.65404	0.386081	3.72469
II_600645_599279	SPBC839.03c	2.04329	1.76356	1.17976	1.33271	4.86277	4.525	1	1366	1.25623	0.108154	4.69388	0.238838	3.73647
II_2911931_2913532	SPBP4H10.20	1.87668	1.92822	0.510907	0.667985	1.8762	2.54225	3	1601	0.589446	0.111071	2.20923	0.470971	3.74797
II_1113294_1118228	SPBC1709.08	2.0866	1.78652	0.307957	0.487036	1.30803	1.68018	0	4934	0.397496	0.126628	1.49411	0.263149	3.75879
I_1138566_1139117	SPAC56F8.07	1.71888	2.0711	0.308043	0.330396	1.01402	1.38835	0	551	0.319219	0.0158058	1.20118	0.26469	3.76288
I_5069559_5070998	SPAC1006.02	1.75517	2.07822	0.742841	0.685635	2.50758	2.89534	0	1439	0.714238	0.0404506	2.70146	0.27419	3.78229
I_3145214_3145728	SPAC3G9.16c	2.27704	1.6426	0.484787	0.779194	2.34968	2.43286	1	514	0.631991	0.208177	2.39127	0.0588165	3.78371
II_1176673_1177909	SPBC409.21	2.67931	1.37566	0.409779	0.880263	2.62484	2.28416	0	1236	0.645021	0.332683	2.4545	0.240898	3.80531
II_3329701_3331727	SPBC17D1.02	1.97161	1.90535	0.716559	0.934502	2.81037	3.50063	3	2026	0.82553	0.154109	3.1555	0.488087	3.8224
I_2484948_2482408	SPAC19A8.03	2.06194	1.85862	0.302483	0.544711	1.26301	1.97545	2	2540	0.423597	0.171281	1.61923	0.50377	3.82257
II_1461719_1463083	SPBC32H8.06	1.96091	1.91391	2.59464	3.12835	10.1011	11.7885	2	1364	2.86149	0.377389	10.9448	1.19317	3.82487
II_2365868_2363815	SPBC19G7.08c	1.67404	2.23506	0.493411	0.372432	1.57451	1.75334	0	2053	0.432921	0.0855455	1.66393	0.126454	3.84348
II_3529657_3528800	SPBC1105.11c	2.00224	1.89111	0.252834	0.297395	1.0129	1.1031	0	857	0.275114	0.0315092	1.058	0.0637742	3.84567
II_564808_561122	SPBC354.08c	1.87146	2.00463	1.46814	2.01275	5.37197	8.07691	1	3686	1.74044	0.3851	6.72444	1.91268	3.86363
I_235164_233032	SPAC806.02c	2.56548	1.41766	0.441251	0.75979	2.61199	2.02979	1	2132	0.60052	0.225241	2.32089	0.411672	3.8648
II_2083748_2082409	SPBC18E5.05c	1.88017	2.03031	0.523222	0.529971	1.92608	2.1649	1	1339	0.526596	0.00477178	2.04549	0.168871	3.88435
I_4771708_4769991	SPAC1782.09c	1.69407	2.20422	0.740877	0.678572	2.39724	3.12703	1	1717	0.709724	0.044056	2.76214	0.51604	3.89185
II_2536164_2538254	SPBC29A10.02	1.81646	2.11102	0.58619	0.535606	2.06466	2.3138	2	2090	0.560898	0.0357683	2.18923	0.17617	3.90308
I_2305136_2307359	SPAC13G7.05	1.812	2.12305	1.32561	1.26115	4.65459	5.49374	0	2223	1.29338	0.0455788	5.07416	0.59337	3.92318
I_468664_469890	SPAC24H6.10c	1.92332	2.04039	1.42862	1.23567	5.41866	5.08301	0	1226	1.33214	0.136439	5.25084	0.237343	3.94165
III_468381_466208	SPCC4G3.03	2.29934	1.70801	0.642741	0.913337	3.16379	2.98396	0	2173	0.778039	0.191341	3.07387	0.127157	3.9508
III_2163164_2164505	SPCC1620.10	1.91908	2.05375	0.284111	0.243295	1.07446	1.01012	1	1341	0.263703	0.0288615	1.04229	0.0454889	3.95251
I_433274_431367	SPAC13C5.05c	1.84819	2.11637	0.621138	0.636046	2.2364	2.75791	2	1907	0.628592	0.0105415	2.49715	0.36876	3.97261
II_472084_473687	SPBC428.15	2.25082	1.80077	1.11516	1.63626	5.30765	5.70082	0	1603	1.37571	0.368472	5.50423	0.278009	4.00102
II_851518_849345	SPBC36.05c	1.97356	2.04039	0.487768	0.460282	1.91564	1.8934	13	2173	0.474025	0.0194354	1.90452	0.0157295	4.01776
II_1229153_1230915	SPBC725.14	1.98853	2.02514	0.623064	0.752811	2.47252	3.06417	0	1762	0.687937	0.0917447	2.76834	0.418358	4.02412
III_1463047_1460166	SPCC11E10.05c	1.78643	2.23306	0.303659	0.265395	1.0475	1.2477	0	2881	0.284527	0.0270567	1.1476	0.14156	4.03337
I_4187325_4189859	SPAC25B8.16	2.75267	1.57251	0.163535	0.402316	1.10217	1.19657	0	2534	0.282926	0.168844	1.14937	0.066756	4.06244
I_5202366_5205202	SPAC19D5.01	1.90687	2.13318	0.357184	0.359474	1.33942	1.57696	0	2836	0.358329	0.00161971	1.45819	0.167963	4.06941
III_2401975_2404803	SPCP1E11.06	1.94648	2.10241	0.781515	0.826757	3.01221	3.55031	0	2828	0.804136	0.0319912	3.28126	0.380494	4.08048
I_2084966_2086433	SPAC3C7.10	1.81977	2.24775	1.23147	1.04289	4.34738	4.95313	0	1467	1.13718	0.133343	4.65025	0.428327	4.0893
II_3588806_3590386	SPBC16D10.02	1.86457	2.23506	0.75769	0.553509	2.7592	2.60582	4	1580	0.6556	0.144377	2.68251	0.108454	4.09169
I_1934952_1931489	SPAC3H1.02c	2.74289	1.46657	0.239329	0.452098	1.60209	1.24944	0	3463	0.345713	0.15045	1.42576	0.249361	4.12412
I_160945_159880	SPAC5H10.08c	2.83048	1.51273	0.302638	0.7052	2.1527	2.01229	0	1065	0.503919	0.284654	2.08249	0.099287	4.13259
II_3607199_3609330	SPBC16D10.06	1.96093	2.12989	0.950702	0.960819	3.70121	4.20535	0	2131	0.955761	0.0071538	3.95328	0.356481	4.13626
II_2615280_2612912	SPBC25B2.09c	2.38299	1.79553	0.213888	0.322889	1.11568	1.12089	0	2368	0.268389	0.0770757	1.11828	0.00368454	4.16665
I_4742809_4744346	SPAC458.06	1.89036	2.30979	0.707813	0.450086	2.62406	2.23158	4	1537	0.57895	0.18224	2.42782	0.277529	4.19349
I_892211_889058	SPAC23G3.12c	2.06951	2.06708	0.907696	1.08412	3.81001	4.54284	0	3153	0.995907	0.124749	4.17643	0.518191	4.19359
III_1229431_1230662	SPCC645.02	2.16411	2.01201	1.2886	1.9492	5.77539	7.86198	1	1231	1.6189	0.467113	6.81868	1.47544	4.21192
II_476783_474574	SPBC428.17c	2.05095	2.10404	0.354347	0.296683	1.46834	1.27547	2	2209	0.325515	0.0407743	1.37191	0.136378	4.21458
I_5454583_5456656	SPAC1039.04	2.11679	2.05168	0.796562	0.870266	3.45492	3.60801	0	2073	0.833414	0.0521166	3.53146	0.108253	4.23735
II_2151973_2150790	SPBC1711.09c	2.71622	1.64233	0.490717	1.006	3.22474	3.14041	1	1183	0.748357	0.364358	3.18258	0.0596326	4.25275
I_3494634_3492589	SPAC328.08c	1.62577	2.49157	0.428236	0.368652	1.32157	2.07327	2	2045	0.398444	0.0421325	1.69742	0.531532	4.26011
I_190192_191947	SPAC13G6.09	1.74233	2.41655	1.03812	0.892901	3.47331	4.76712	1	1755	0.965513	0.102688	4.12022	0.914864	4.26739
I_1502635_1503758	SPAC5D6.06c	2.02889	2.14867	0.564368	0.713278	2.30313	3.16282	1	1123	0.638823	0.105296	2.73298	0.60789	4.27814
II_1486094_1489535	SPBC11B10.01	2.24906	1.98246	21.6149	28.2375	102.751	111.585	3	3441	24.9262	4.68288	107.168	6.24655	4.29943
II_331064_327424	SPBP26C9.03c	1.80553	2.39898	0.771621	0.646445	2.69726	3.40956	0	3640	0.709033	0.0885122	3.05341	0.503669	4.30644
I_3974310_3976265	SPAPB18E9.01	2.22108	2.01695	1.30875	1.44463	6.10196	5.8468	7	1955	1.37669	0.0960758	5.97438	0.180428	4.33967
I_1799061_1800053	SPAC1002.02	2.10198	2.15906	0.360403	0.429644	1.54721	1.91889	0	992	0.395024	0.0489606	1.73305	0.262819	4.3872
II_2951071_2952556	SPBC2A9.03	2.15049	2.12624	1.67738	1.90858	7.44718	8.33246	1	1485	1.79298	0.163485	7.88982	0.62599	4.4004
III_1565520_1571250	SPCC162.08c	2.29616	1.9782	0.99642	1.08657	4.89391	4.2811	0	5730	1.04149	0.0637457	4.5875	0.433323	4.40473
III_162907_165664	SPCC320.04c	2.04748	2.26541	0.500043	0.431404	2.0671	2.07416	12	2757	0.465724	0.0485351	2.07063	0.0049903	4.44605
I_3114574_3113452	SPAC688.02c	2.28167	2.05309	1.11284	1.41447	5.41108	5.86996	2	1122	1.26366	0.213279	5.64052	0.324477	4.46366
III_1576664_1578092	SPCC162.06c	2.3917	1.98225	0.403997	0.58643	2.12008	2.31704	3	1428	0.495213	0.129	2.21856	0.13927	4.48001
I_5104194_5100148	SPAC1250.01	1.98577	2.39588	0.60315	0.43883	2.38892	2.30955	1	4046	0.52099	0.116192	2.34924	0.0561234	4.50918
II_2329672_2331890	SPBC24C6.06	2.40448	1.98666	0.249112	0.32831	1.31891	1.30116	0	2218	0.288711	0.0560016	1.31004	0.0125576	4.53753
I_3519812_3518714	SPAC16E8.10c	2.13817	2.21579	0.628197	0.812094	2.76535	3.77245	1	1098	0.720146	0.130034	3.2689	0.712128	4.53923
II_4094158_4096292	SPBC56F2.09c	2.55228	1.88593	0.263149	0.40948	1.54353	1.5134	0	2134	0.336314	0.103472	1.52846	0.0213032	4.54475
I_2766283_2770704	SPAC6F6.17	2.0993	2.26654	0.71679	0.758968	3.07145	3.65192	0	4421	0.737879	0.0298245	3.36168	0.410455	4.55588
I_2509630_2507707	SPAC23H3.09c	2.54032	1.89367	0.329582	0.481512	1.91724	1.7892	0	1923	0.405547	0.107431	1.85322	0.0905378	4.56968
II_980867_981978	SPBP35G2.09	2.82862	1.69109	0.248664	0.445955	1.76649	1.43999	2	1111	0.34731	0.139506	1.60324	0.230871	4.61617
III_43480_46985	SPCC1884.02	2.26136	2.15937	0.590638	0.592111	2.83176	2.64508	0	3505	0.591374	0.00104168	2.73842	0.132003	4.63061
I_1418825_1415452	SPAC20G8.09c	2.59976	1.87074	0.277567	0.397912	1.68257	1.45525	2	3373	0.33774	0.0850972	1.56891	0.160741	4.64533
II_3448865_3452766	SPBC2G2.08	1.95015	2.47808	0.311743	0.272682	1.20462	1.51926	1	3901	0.292212	0.0276204	1.36194	0.222486	4.66078
II_2600854_2596405	SPBC25B2.02c	2.3624	2.13018	0.343558	0.500976	1.76667	2.19313	0	4449	0.422267	0.111311	1.9799	0.301556	4.68874
III_553995_556291	SPCC962.05	2.41707	2.08609	0.661786	0.873115	3.5345	3.7072	1	2296	0.76745	0.149432	3.62085	0.12212	4.71803
II_1057512_1056491	SPBC337.15c	1.68036	2.88953	0.541166	0.320947	1.73448	2.37831	0	1021	0.431057	0.155719	2.0564	0.455262	4.77059
II_2119536_2118146	SPBC23G7.10c	2.12818	2.38502	0.49688	0.445298	2.17218	2.32602	0	1390	0.471089	0.0364745	2.2491	0.108775	4.77426
II_2161542_2162200	SPBC1711.14	1.87802	2.61199	2.62067	2.3685	9.63281	14.4797	1	658	2.49459	0.17831	12.0563	3.4273	4.83297
I_5273012_5275983	SPAC2H10.01	2.1591	2.35879	0.478611	0.600495	2.13765	3.08019	0	2971	0.539553	0.0861849	2.60892	0.666473	4.83533
II_1536803_1538567	SPBC83.15	2.86289	1.84554	0.208817	0.40957	1.51908	1.47195	4	1764	0.309194	0.141953	1.49551	0.0333312	4.83682
I_4004221_4005792	SPAC27E2.02	2.17376	2.37015	0.762031	0.787987	3.43826	4.07385	2	1571	0.775009	0.0183537	3.75606	0.449432	4.84647
I_5354801_5357385	SPAC4D7.03	2.19894	2.35702	0.955586	0.938256	4.38751	4.8068	0	2584	0.946921	0.0122547	4.59715	0.296484	4.85484
II_2277215_2279624	SPBC16H5.11c	2.20109	2.3632	0.382268	0.340806	1.75777	1.75348	2	2409	0.361537	0.0293185	1.75563	0.00303192	4.85601
II_3333060_3331682	SPBC17D1.03c	2.65753	1.9591	0.233897	0.335716	1.47577	1.30532	2	1378	0.284806	0.071997	1.39055	0.120524	4.88243
I_2416132_2416772	SPAC6B12.18	2.00265	2.57922	0.266616	0.214174	1.06842	1.27994	0	640	0.240395	0.0370822	1.17418	0.149566	4.88438
I_374217_369791	SPAC630.13c	2.30023	2.27687	0.62174	0.660201	3.06229	3.19951	0	4426	0.640971	0.0271963	3.1309	0.0970272	4.88463
I_4729409_4726782	SPAC17D4.03c	2.08952	2.53588	0.348484	0.246758	1.48317	1.43103	0	2627	0.297621	0.071931	1.4571	0.0368675	4.89581
II_432523_434527	SPBC582.08	2.02512	2.58891	0.249134	0.187385	1.01404	1.12739	2	2004	0.218259	0.0436632	1.07071	0.080153	4.9057
II_2980791_2982440	SPBC2D10.09	3.02258	1.84684	0.177938	0.424279	1.44596	1.52617	0	1649	0.301108	0.17419	1.48607	0.0567204	4.93533
I_329545_328196	SPAC12G12.10	2.71314	2.04533	0.204793	0.404851	1.34292	1.67109	0	1349	0.304822	0.141463	1.50701	0.23205	4.94389
I_5265104_5261935	SPAPJ760.02c	2.55737	2.09994	0.218513	0.31314	1.28624	1.34241	1	3169	0.265827	0.0669111	1.31432	0.0397134	4.94429
I_1398272_1395770	SPAC20G8.04c	2.66154	2.06358	0.220836	0.325285	1.39725	1.35976	0	2502	0.27306	0.0738566	1.37851	0.0265067	5.04836
I_3601047_3599829	SPAC17G6.07c	1.99438	2.80538	0.415835	0.239144	1.65687	1.67171	0	1218	0.327489	0.124939	1.66429	0.0104918	5.08198
III_584117_585893	SPCC1672.10	3.26513	1.77989	0.114379	0.311534	1.09963	1.0698	2	1776	0.212956	0.13941	1.08472	0.021092	5.09363
II_3001076_3003276	SPBC2D10.18	2.33408	2.39234	0.690664	0.711318	3.48253	3.73449	0	2200	0.700991	0.014605	3.60851	0.178159	5.14773
III_1412387_1413677	SPCC622.09	2.00308	2.70842	0.94482	0.786966	3.78737	5.14364	0	1290	0.865893	0.11162	4.4655	0.959028	5.1571
II_2258786_2261031	SPBC21H7.04	3.06893	1.86254	0.184587	0.34058	1.54896	1.23851	0	2245	0.262584	0.110304	1.39373	0.219524	5.30777
II_823260_820804	SPBC530.12c	2.28019	2.52825	0.312829	0.305797	1.51954	1.76405	0	2456	0.309313	0.00497195	1.6418	0.172896	5.30788
III_919938_918593	SPCC24B10.10c	2.09165	2.76356	0.342336	0.270704	1.45916	1.83826	0	1345	0.30652	0.0506521	1.64871	0.268065	5.3788
III_2387686_2386019	SPCC1827.06c	1.4501	3.856	0.745768	0.218414	2.03764	3.16266	1	1667	0.482091	0.372895	2.60015	0.795507	5.39349
I_4599622_4597466	SPAC12B10.14c	2.41372	2.45984	0.320345	0.326493	1.70695	1.79623	1	2156	0.323419	0.00434752	1.75159	0.0631275	5.41585
I_1101583_1099489	SPAC30D11.10	2.48069	2.41416	0.461762	0.50424	2.57739	2.68764	0	2094	0.483001	0.0300369	2.63252	0.0779533	5.45033
II_1277098_1274839	SPBC3D6.04c	2.8177	1.99492	0.244591	0.257881	1.72445	1.0279	1	2259	0.251236	0.00939776	1.37618	0.492535	5.47762
III_1735344_1734260	SPCC1450.05c	2.11524	2.77989	0.297334	0.268706	1.28823	1.84548	0	1084	0.28302	0.020243	1.56685	0.394032	5.5362
III_2041086_2042711	SPCC1739.07	3.02883	2.04924	0.141675	0.258327	1.15627	1.06918	0	1625	0.200001	0.0824858	1.11273	0.061582	5.56362
I_1743699_1740313	SPAC105.01c	2.66277	2.40408	0.693519	1.01057	4.39168	5.34891	2	3386	0.852045	0.224189	4.8703	0.676863	5.71601
I_4619603_4622351	SPAC1093.05	2.48187	2.57367	1.08911	1.40601	6.084	8.37025	0	2748	1.24756	0.224079	7.22712	1.61662	5.79302
I_2617856_2620433	SPAC7D4.11c	2.43822	2.61919	0.275368	0.296148	1.49242	1.81955	0	2577	0.285758	0.014694	1.65598	0.231318	5.79505
I_346795_350151	SPAC12G12.01c	2.34718	2.71286	0.247498	0.24953	1.25934	1.63597	0	3356	0.248514	0.00143683	1.44765	0.266321	5.82525
I_272610_270893	SPAC1F5.10	2.96166	2.10865	0.403828	0.495624	3.1459	2.13756	2	1717	0.449726	0.0649095	2.64173	0.713001	5.87409
III_102315_99716	SPCC613.12c	2.85697	2.23903	0.389755	0.4623	2.82374	2.18242	0	2599	0.426027	0.051297	2.50308	0.453484	5.8754
III_1360260_1358737	SPCC338.08	2.65104	2.50128	0.634884	0.940792	3.98782	5.32665	1	1523	0.787838	0.216309	4.65724	0.946696	5.91142
III_1510574_1504949	SPCC188.13c	2.49495	2.65662	0.834936	0.789684	4.70661	4.9794	0	5625	0.81231	0.0319975	4.843	0.192886	5.96202
III_122896_120540	SPCC330.07c	2.36223	2.84602	0.214977	0.15454	1.10534	1.11116	0	2356	0.184759	0.0427357	1.10825	0.00411809	5.99837
I_4460959_4458920	SPAC9E9.10c	2.45072	2.71377	0.417984	0.408951	2.28507	2.68286	0	2039	0.413468	0.00638723	2.48396	0.281283	6.00764
I_601749_600826	SPAC3H8.07c	2.93553	2.3615	0.299313	0.513585	2.28985	2.63933	2	923	0.406449	0.151514	2.46459	0.247116	6.06372
II_601209_602186	SPBC839.04	2.13423	3.37485	0.329897	0.156374	1.44825	1.62217	0	977	0.243136	0.122699	1.53521	0.122974	6.31421
I_3612082_3614883	SPAC17G6.12	3.29455	2.17221	0.218535	0.402198	2.14427	1.81275	4	2801	0.310367	0.129869	1.97851	0.23442	6.37477
I_762714_757915	SPAC4G8.03c	2.357	2.98646	0.652429	0.531084	3.34241	4.20898	0	4799	0.591757	0.0858039	3.77569	0.612756	6.38048
I_880546_879147	SPAC23G3.07c	2.58568	2.77563	0.197474	0.182178	1.18543	1.24751	1	1399	0.189826	0.0108154	1.21647	0.0438977	6.40834
I_2785086_2783547	SPAC1805.06c	2.53001	2.90627	0.303876	0.230549	1.75512	1.72837	0	1539	0.267213	0.0518498	1.74174	0.0189114	6.51819
II_165317_163534	SPBC1683.10c	2.7297	2.69309	0.257734	0.372773	1.70959	2.41071	0	1783	0.315253	0.0813449	2.06015	0.495764	6.53489
I_3928579_3927451	SPAC2F3.04c	2.79309	2.66878	0.163277	0.258224	1.1317	1.64203	1	1128	0.210751	0.0671376	1.38686	0.360855	6.58058
II_968767_967736	SPBP35G2.03c	2.43227	3.08027	0.309991	0.225738	1.67315	1.90923	1	1031	0.267865	0.0595761	1.79119	0.166933	6.68692
II_841625_836908	SPBC36.02c	2.40783	3.01215	0.222023	0.222937	1.17822	1.79859	0	4717	0.22248	0.000646821	1.4884	0.438667	6.69005
II_2617862_2619476	SPBC25B2.11	2.47644	3.1341	0.542033	0.366688	3.01653	3.21925	2	1614	0.45436	0.123987	3.11789	0.143346	6.86216
II_4383830_4381386	SPBC1289.01c	2.42428	3.31995	0.584031	0.312849	3.13485	3.1242	0	2444	0.44844	0.191755	3.12952	0.00753062	6.97869
II_2056440_2054141	SPBC29A3.09c	3.00578	2.60475	0.160224	0.183835	1.28693	1.11825	0	2299	0.172029	0.016696	1.20259	0.119279	6.9906
I_5340639_5336681	SPAP8A3.12c	2.94185	2.68009	0.287637	0.337657	2.21019	2.16402	0	3958	0.312647	0.0353698	2.18711	0.0326451	6.99545
I_4873024_4871939	SPAC4F10.19c	3.07612	2.64169	0.161427	0.205949	1.36139	1.28526	1	1085	0.183688	0.0314819	1.32332	0.0538347	7.20417
I_3815681_3817165	SPAC1F12.07	2.4573	3.45745	0.310271	0.147209	1.70397	1.61708	0	1484	0.22874	0.115303	1.66052	0.0614448	7.25944
I_276723_278573	SPAC1F5.07c	2.74051	2.97845	2.70702	2.63106	18.0912	20.7364	0	1850	2.66904	0.05371	19.4138	1.87043	7.2737
I_501485_501117	SPAC227.19c	3.34905	2.45745	0.12512	0.197878	1.27495	1.08684	1	368	0.161499	0.0514478	1.18089	0.133014	7.31207
III_430385_432270	SPCC306.11	2.658	3.10531	0.244267	0.270416	1.5417	2.32716	0	1885	0.257341	0.0184907	1.93443	0.5554	7.51698
II_2052484_2054098	SPBC29A3.08	2.3761	3.33301	0.256752	0.248145	1.33289	2.50057	2	1614	0.252449	0.00608633	1.91673	0.825681	7.59256
I_4806453_4804513	SPAC22F8.10c	3.60486	2.46825	0.0949366	0.20939	1.15506	1.1587	0	1940	0.152163	0.080931	1.15688	0.00257473	7.6029
III_2001145_2004364	SPCC290.04	2.82625	3.06506	3.54737	3.27904	25.1588	27.4424	1	3219	3.4132	0.189737	26.3006	1.6147	7.70555
II_2159853_2161291	SPBC1711.13	3.07634	2.91181	0.160098	0.151918	1.35038	1.14327	0	1438	0.156008	0.00578444	1.24683	0.146446	7.99208
I_3012251_3014213	SPAC31G5.14	2.98878	3.01425	0.916633	0.602934	7.27624	4.87136	0	1962	0.759783	0.221819	6.0738	1.70051	7.99412
II_3512444_3510427	SPBC1105.04c	2.39121	3.7881	0.228281	0.108308	1.19756	1.49621	0	2017	0.168295	0.0848334	1.34688	0.211181	8.00313
II_2098039_2096447	SPBC18E5.12c	3.39047	2.79283	0.258032	0.325566	2.70586	2.25614	0	1592	0.291799	0.0477541	2.481	0.318005	8.50242
II_3286488_3284436	SPBC20F10.02c	3.5903	2.74094	0.0963545	0.168389	1.16054	1.12569	0	2052	0.132372	0.0509362	1.14311	0.0246443	8.63563
III_58865_56654	SPCC757.07c	2.90624	3.40732	0.240918	0.180497	1.80607	1.91503	0	2211	0.210707	0.042724	1.86055	0.0770439	8.83002
II_1290498_1293435	SPBC3D6.12	3.83352	2.6643	0.0885307	0.189356	1.26211	1.20036	0	2937	0.138943	0.0712944	1.23124	0.0436644	8.86144
I_1697806_1700162	SPAC824.08	2.86353	3.58298	0.180489	0.092724	1.31359	1.11116	0	2356	0.136607	0.0620592	1.21238	0.143138	8.87496
III_1834599_1837464	SPCC1223.01	3.33033	2.99992	0.123213	0.165209	1.23933	1.32161	2	2865	0.144211	0.0296958	1.28047	0.0581776	8.87911
I_2802126_2800577	SPAC1805.16c	3.06862	3.25203	0.237801	0.258558	1.99508	2.46329	0	1549	0.248179	0.0146771	2.22918	0.331071	8.98215
I_1721899_1724902	SPAC664.10	3.90689	2.59496	0.0766637	0.242488	1.49559	1.46504	1	3003	0.159576	0.117256	1.48032	0.0216014	9.27657
I_2810033_2808329	SPAC1B2.02c	3.09212	3.33787	0.189149	0.170937	1.61296	1.72837	0	1704	0.180043	0.0128776	1.67066	0.0816044	9.27925
I_926289_925111	SPAC1687.12c	2.75238	3.90689	0.312694	0.123632	2.10702	2.06255	3	1178	0.218163	0.133687	2.08479	0.0314467	9.55609
II_1296034_1293360	SPBC3D6.13c	3.16585	3.37413	0.838341	0.883983	7.52377	9.16551	0	2674	0.861162	0.0322739	8.34464	1.16089	9.68998
II_3025621_3023343	SPBC15D4.07c	2.992	3.63062	0.404251	0.283936	3.21612	3.51679	0	2278	0.344094	0.0850759	3.36646	0.212605	9.78355
I_4875418_4878120	SPAC19B12.01	3.62226	3.02385	0.374898	0.564896	4.61658	4.5945	0	2702	0.469897	0.134349	4.60554	0.0156129	9.80118
I_198884_199231	SPAC13G6.13	3.78608	2.96884	0.24457	0.423822	3.37387	3.31813	0	347	0.334196	0.12675	3.346	0.0394152	10.0121
II_3317743_3319629	SPBC17D11.06	3.32621	3.38359	0.18047	0.193052	1.81006	2.01482	3	1886	0.186761	0.00889694	1.91244	0.144785	10.24
II_401020_399003	SPBC106.11c	3.637	3.16545	0.242157	0.409518	3.0126	3.67425	0	2017	0.325838	0.118343	3.34343	0.467857	10.261
I_2147100_2150190	SPAC23C11.09	3.38737	3.34717	0.123591	0.106741	1.29326	1.08625	0	3090	0.115166	0.0119151	1.18975	0.146383	10.3308
II_2769046_2772538	SPBC336.15	3.10056	3.90689	0.167018	0.113261	1.4326	1.70884	1	3492	0.14014	0.0380118	1.57072	0.195334	11.2082
II_1500197_1502095	SPBC11B10.09	3.45142	3.53576	0.221664	0.172272	2.4248	1.99795	5	1898	0.196968	0.0349251	2.21137	0.30183	11.2271
II_3706300_3703456	SPBC19F5.02c	3.64214	3.37246	0.246659	0.277633	3.07957	2.87531	0	2844	0.262146	0.0219023	2.97744	0.144437	11.3579
III_235289_232288	SPCC548.07c	3.68709	3.3308	0.15343	0.154392	1.97622	1.55344	0	3001	0.153911	0.000680459	1.76483	0.298946	11.4666
I_3228497_3231398	SPAC6G10.07	3.17725	3.90689	0.444412	0.326319	4.02006	4.96327	1	2901	0.385365	0.0835045	4.49166	0.666951	11.6556
II_2457242_2458979	SPBC12C2.09c	3.90689	3.31891	0.24065	0.571707	3.77941	5.70513	0	1737	0.406179	0.234092	4.74227	1.36169	11.6753
I_3009444_3007584	SPAC31G5.12c	3.90689	3.28721	0.0990199	0.176176	1.54174	1.71986	2	1860	0.137598	0.0545573	1.6308	0.125953	11.8519
I_1118412_1115899	SPAC30D11.03	3.90689	3.2094	0.109935	0.304259	2.17593	2.81429	2	2513	0.207097	0.137408	2.49511	0.451392	12.0481
II_3269923_3271782	SPBC25H2.08c	3.90689	3.43435	0.272451	0.450469	4.45334	4.86974	0	1859	0.36146	0.125877	4.66154	0.294444	12.8964
III_773329_774834	SPCC1020.06c	2.69609	3.90689	0.15957	0	1.03408	1.06017	1	1505	0.0797848	0.112833	1.04712	0.0184454	13.1243
II_972785_970607	SPBP35G2.05c	3.48573	3.90689	0.126844	0.117019	1.42095	1.91982	3	2178	0.121931	0.00694707	1.67038	0.352757	13.6994
III_1266936_1264347	SPCC23B6.01c	3.58556	3.90689	0.0836921	0.0750037	1.00472	1.27497	4	2589	0.0793479	0.00614359	1.13984	0.191095	14.3651
II_2700410_2698160	SPBC4F6.07c	3.90689	3.52418	0.0613923	0.145638	1.32515	1.67556	3	2250	0.103515	0.059571	1.50036	0.247773	14.494
I_2406661_2408084	SPAC1B9.03c	3.41662	3.90689	0.161786	0.0767596	1.72761	1.91636	2	1423	0.119273	0.0601226	1.82199	0.133464	15.2758
I_1848341_1845648	SPAC1399.02	3.90689	3.90689	0.136782	0.240181	2.52897	3.81697	0	2693	0.188481	0.0731138	3.17297	0.910751	16.8344
III_549313_545805	SPCC962.02c	3.90689	3.90689	0.317586	0.256423	4.80073	5.25597	1	3508	0.287004	0.0432484	5.02835	0.321906	17.5201
II_2012988_2015005	SPBP23A10.08	3.56929	3.90689	0.328993	0.162462	3.90526	4.92056	0	2017	0.245728	0.117755	4.41291	0.717925	17.9586
I_2502066_2500469	SPAC23H3.05c	3.90689	3.39168	0.0288317	0.206083	2.38877	2.16291	0	1597	0.117457	0.125336	2.27584	0.159708	19.3759
III_2068977_2071707	SPCPB1C11.01	3.90689	3.90689	0.0674641	0.0400106	1.05069	1.15872	0	2730	0.0537373	0.0194126	1.1047	0.0763895	20.5574
II_2571077_2573477	SPBC29A10.15	3.90689	3.90689	0.843016	1.10984	20.5168	19.7379	1	2400	0.976427	0.188673	20.1274	0.550764	20.6133
II_1037077_1038385	SPBC337.04	3.90689	3.90689	0.070404	0.109161	2.10638	2.6408	1	1308	0.0897826	0.0274054	2.37359	0.377895	26.4371
I_3572345_3570007	SPAC17A2.09c	3.81768	3.90689	0.0973108	0.015573	1.37213	2.07477	0	2338	0.0564419	0.0577974	1.72345	0.49684	30.535
I_1731083_1733268	SPAC664.14	3.90689	3.90689	0.189656	0.199961	6.16412	6.50615	0	2185	0.194809	0.00728703	6.33514	0.241848	32.5198
II_3176669_3177967	SPBC776.03	3.90689	3.90689	0.10642	0.112202	3.66254	3.9563	1	1298	0.109311	0.00408889	3.80942	0.207719	34.8494
II_1779259_1781985	SPBC18H10.05	3.90689	3.90689	0.171888	0.214489	6.94426	8.12291	0	2726	0.193188	0.0301228	7.53359	0.833433	38.9961
I_5411132_5408180	SPAC29B12.02c	3.90689	3.90689	0.0954209	0.0834351	3.17648	3.98998	0	2952	0.089428	0.00847522	3.58323	0.575229	40.0683
II_2025363_2028676	SPBP23A10.13	3.90689	3.90689	0.0833883	0.153859	6.02414	7.77321	0	3313	0.118624	0.0498303	6.89868	1.23678	58.156
III_116726_115589	SPCC330.05c	3.90689	3.90689	0	0	3.66307	4.18419	0	1137	0	0	3.92363	0.368485	#DIV/0!
htb1 3MB
	Systematic name	logratio1	logratio2	valueWT1	valueWT2	valueMut1	valueMut2	#introns	gene.length	AVERAGE WT	STDEV WT	AVERAGE MUT	STDEV MUT	FOLD CHANGE
I_2348008_2348451	SPAC17G8.15	1.08995	1.00184	4.77683	8.09813	10.1683	16.2169	2	443	6.43748	2.34852	13.1926	4.27703	2.04934
I_2739280_2736504	SPAC6F6.04c	1.13314	1.05258	1.0907	1.691	2.3923	3.50753	0	2776	1.39085	0.424476	2.94992	0.788587	2.12094
I_511433_510410	SPAC227.08c	1.0472	1.12071	3.02956	3.51536	6.26063	7.6443	2	1023	3.27246	0.343518	6.95247	0.978402	2.12454
I_1526191_1524651	SPAC57A7.09	1.08096	1.13139	3.26246	3.17124	6.90155	6.94721	0	1540	3.21685	0.0645029	6.92438	0.0322876	2.15254
III_694903_691825	SPCC16C4.14c	1.01195	1.17723	0.77054	0.971688	1.5539	2.19739	0	3078	0.871114	0.142233	1.87564	0.455018	2.15316
I_2376661_2378678	SPAC22H10.04	1.04555	1.15513	0.590677	0.782842	1.21925	1.74342	2	2017	0.68676	0.135882	1.48134	0.370648	2.15699
II_747778_749216	SPBC119.15	1.10003	1.14515	4.64286	5.60038	9.95242	12.3863	2	1438	5.12162	0.677068	11.1694	1.72105	2.18083
I_2276859_2278109	SPAC4G9.12	1.24313	1.03686	0.538543	0.673963	1.27479	1.38281	1	1250	0.606253	0.0957565	1.3288	0.0763805	2.19183
II_2837492_2835278	SPBC19C7.08c	1.27363	1.07009	0.417224	0.780335	1.00872	1.63837	0	2214	0.598779	0.256758	1.32354	0.445226	2.2104
II_3235811_3234645	SPBC19F8.04c	1.37954	1.00838	2.33266	4.56677	6.06923	9.18672	0	1166	3.44971	1.57975	7.62797	2.2044	2.21119
I_3014259_3017900	SPAC31G5.15	1.23513	1.07756	2.06749	2.59882	4.86692	5.48473	7	3641	2.33315	0.375707	5.17582	0.436859	2.21838
I_1982975_1984542	SPAC9G1.07	1.06195	1.23609	1.06147	1.07648	2.21608	2.53576	0	1567	1.06898	0.0106163	2.37592	0.226048	2.22261
I_3033916_3033456	SPAC1786.04	1.01588	1.25593	22.2052	28.5402	44.9019	68.1599	0	460	25.3727	4.47949	56.5309	16.4459	2.22802
II_635913_633724	SPBC115.03	1.07725	1.21918	1.35974	1.62999	2.86906	3.79484	1	2189	1.49486	0.191091	3.33195	0.654624	2.22893
I_3507057_3505603	SPAC16E8.04c	1.11178	1.21318	1.24224	1.74824	2.68463	4.05325	1	1454	1.49524	0.357797	3.36894	0.967761	2.25312
I_2282196_2283537	SPAC4G9.15	1.03268	1.34642	0.95522	0.695616	1.9542	1.76882	2	1341	0.825418	0.183568	1.86151	0.131088	2.25524
I_4668769_4667119	SPAC144.07c	1.23209	1.1152	10.1783	10.1279	23.9096	21.9396	0	1650	10.1531	0.0356331	22.9246	1.39299	2.25788
I_2273765_2275516	SPAC4G9.10	1.11635	1.22314	1.61425	2.07046	3.49965	4.83358	0	1751	1.84235	0.322589	4.16661	0.94323	2.26157
I_2725990_2732444	SPAC6F6.01	1.41617	1.00407	0.532746	0.83694	1.42177	1.67861	0	6454	0.684843	0.215098	1.55019	0.181611	2.26357
III_1211916_1213659	SPCC550.12	1.19215	1.16961	0.44164	0.625493	1.00912	1.40706	2	1743	0.533566	0.130004	1.20809	0.281384	2.26417
II_1427471_1424228	SPBC691.03c	1.26632	1.12664	0.443083	0.579777	1.06582	1.26594	0	3243	0.51143	0.096657	1.16588	0.141506	2.27965
III_894166_895679	SPCC16A11.14	1.1989	1.18234	1.69459	2.32293	3.89018	5.27177	0	1513	2.00876	0.444305	4.58097	0.976936	2.2805
II_3545997_3543322	SPBC887.03c	1.10858	1.27926	1.99519	1.8344	4.3023	4.45237	1	2675	1.91479	0.113693	4.37733	0.106119	2.28606
II_3645580_3643793	SPBP8B7.07c	1.48948	1.01012	0.453289	0.859675	1.27278	1.73146	2	1787	0.656482	0.287358	1.50212	0.324332	2.28813
I_129316_126951	SPAC11D3.11c	1.15963	1.21991	0.841587	1.19438	1.8801	2.78208	2	2365	1.01798	0.249459	2.33109	0.637796	2.28992
I_2892446_2893920	SPACUNK4.20	1.17477	1.21455	41.8554	48.7235	94.4918	113.072	0	1474	45.2895	4.85644	103.782	13.138	2.29152
III_1166304_1168277	SPCC4B3.05c	1.25386	1.15349	0.494198	0.653045	1.17855	1.45271	4	1973	0.573621	0.112322	1.31563	0.193859	2.29356
I_2531225_2532877	SPAC25H1.06	1.16362	1.22338	2.75682	3.63324	6.17578	8.48337	0	1652	3.19503	0.619724	7.32958	1.63172	2.29405
I_2427775_2427533	SPAC6B12.19	1.61981	1.0284	1.74222	5.17163	5.35443	10.5489	0	242	3.45692	2.42496	7.95165	3.67303	2.30021
II_980870_979358	SPBP35G2.08c	1.08958	1.28842	0.723405	0.885573	1.53949	2.16311	2	1512	0.804489	0.11467	1.8513	0.440963	2.30121
I_2701588_2703006	SPAC644.16	1.20117	1.21624	1.41428	1.51098	3.25179	3.51063	1	1418	1.46263	0.0683792	3.38121	0.183026	2.31173
I_4724742_4726846	SPAC17D4.02	1.06166	1.34513	0.975159	0.990161	2.03549	2.51554	1	2104	0.98266	0.0106081	2.27551	0.339447	2.31566
III_1831715_1827452	SPCC285.16c	1.20786	1.22645	0.974852	1.03437	2.25186	2.42032	1	4263	1.00461	0.0420857	2.33609	0.11912	2.32537
I_623091_625407	SPAC1F3.05	1.18253	1.25655	0.805952	0.76275	1.82931	1.82239	3	2316	0.784351	0.0305487	1.82585	0.00489213	2.32784
III_334103_337070	SPCC736.11	1.48342	1.05373	0.674561	1.25268	1.88614	2.60042	1	2967	0.963621	0.408793	2.24328	0.505074	2.32797
I_3625312_3627664	SPAC1142.01	1.07705	1.31652	0.963891	1.36127	2.03354	3.39045	1	2352	1.16258	0.280991	2.712	0.959475	2.33274
III_1151324_1147316	SPCC4B3.15	1.20156	1.2364	0.446132	0.663308	1.02605	1.56282	0	4008	0.55472	0.153566	1.29444	0.379551	2.33349
I_1453348_1451843	SPAC3A12.17c	1.11709	1.32101	1.61935	1.62056	3.51253	4.04881	0	1505	1.61995	0.000850474	3.78067	0.379209	2.33381
I_3710234_3708974	SPAC15A10.12c	1.23202	1.21706	0.668435	0.627741	1.57012	1.45933	1	1260	0.648088	0.0287745	1.51472	0.0783413	2.33722
I_2707435_2705764	SPAPB2B4.01c	1.1055	1.3528	8.13307	7.94679	17.5002	20.2966	3	1671	8.03993	0.131716	18.8984	1.9774	2.35057
II_3089997_3090914	SPBC30D10.05c	1.29079	1.1869	4.78872	6.12683	11.7162	13.9485	0	917	5.45777	0.946185	12.8324	1.57846	2.35121
II_2446543_2447857	SPBC12C2.12c	1.30919	1.17525	0.660109	0.812698	1.63577	1.83533	0	1314	0.736404	0.107896	1.73555	0.141111	2.35679
III_1612779_1611047	SPCC777.08c	1.16587	1.30066	1.77952	2.03651	3.9927	5.01676	0	1732	1.90801	0.181716	4.50473	0.72412	2.36095
III_1783641_1785552	SPCC1442.09	1.3419	1.15385	1.41959	1.70745	3.59844	3.79919	1	1911	1.56352	0.203544	3.69882	0.141952	2.3657
II_4279656_4276864	SPBC16A3.11	1.0753	1.38767	1.38719	1.47111	2.92303	3.84922	0	2792	1.42915	0.0593357	3.38612	0.654914	2.36933
II_4483683_4487313	SPBPB2B2.11	1.51139	1.00249	2.7188	3.57196	7.75092	7.15627	0	3630	3.14538	0.603271	7.45359	0.420476	2.3697
I_653321_652225	SPAC1D4.09c	1.1123	1.37563	0.973194	0.9841	2.10395	2.55355	3	1096	0.978647	0.00771197	2.32875	0.317922	2.37956
I_4893805_4890740	SPAC19B12.05c	1.01861	1.48634	2.09063	2.00678	4.23554	5.62255	5	3065	2.0487	0.0592878	4.92905	0.98077	2.40593
I_667815_669742	SPAC1D4.13	1.26868	1.26631	6.36488	8.28986	15.3357	19.9409	0	1927	7.32737	1.36116	17.6383	3.25642	2.40718
III_1191396_1187669	SPCC550.03c	1.36379	1.19694	1.13044	1.54709	2.90931	3.54674	0	3727	1.33876	0.294615	3.22803	0.450732	2.4112
III_1754133_1757395	SPCC1450.12	1.02005	1.46439	1.39307	1.53319	2.82515	4.2308	4	3262	1.46313	0.0990802	3.52797	0.993947	2.41124
II_1358544_1361020	SPBC8D2.01	1.54693	1.05371	0.7811	1.16987	2.28233	2.42849	2	2476	0.975486	0.274903	2.35541	0.103355	2.4146
I_2219065_2217019	SPAC18G6.04c	1.58653	1.01195	1.12674	1.65605	3.38388	3.33965	1	2046	1.39139	0.374278	3.36177	0.031274	2.41611
II_3502273_3505689	SPBC1105.01	1.53102	1.05637	0.721103	0.98648	2.08392	2.05158	2	3416	0.853791	0.187649	2.06775	0.0228686	2.42184
I_718168_716874	SPAC1296.05c	1.02556	1.48602	0.689753	0.768189	1.40416	2.15182	1	1294	0.728971	0.0554631	1.77799	0.528673	2.43904
II_2676799_2672990	SPBC3E7.08c	1.43325	1.20204	0.886574	1.62195	2.39423	3.73151	0	3809	1.25426	0.519987	3.06287	0.945604	2.44197
I_389391_390520	SPAC31A2.03	1.42814	1.19076	2.65064	4.11741	7.13285	9.39892	1	1129	3.38403	1.03716	8.26589	1.60236	2.44262
I_4642326_4640549	SPAC30C2.06c	1.4299	1.19997	1.1178	1.83729	3.01166	4.22091	0	1777	1.47755	0.50876	3.61628	0.85507	2.44749
I_3714084_3716585	SPAC15A10.15	1.03069	1.47256	1.14545	1.52727	2.34017	4.2384	4	2501	1.33636	0.269985	3.28928	1.34225	2.46137
II_4305467_4303023	SPBC543.03c	1.02375	1.53951	0.587937	0.567746	1.19539	1.65042	3	2444	0.577842	0.0142776	1.4229	0.32175	2.46245
I_3748767_3751729	SPAP7G5.06	1.29489	1.31142	0.866282	1.10422	2.12549	2.74051	0	2962	0.985251	0.168248	2.433	0.434885	2.46942
I_1820420_1818482	SPAC1002.12c	1.27959	1.32561	1.72329	2.06321	4.18362	5.17121	0	1938	1.89325	0.240361	4.67741	0.69833	2.47058
II_2777201_2776164	SPBC685.04c	1.09551	1.46784	0.59385	0.716819	1.26899	1.98277	0	1037	0.655334	0.0869523	1.62588	0.50472	2.48099
I_4766877_4765618	SPAC1782.06c	1.33673	1.28857	1.85904	1.76741	4.69552	4.31751	0	1259	1.81322	0.0647919	4.50651	0.267288	2.48536
II_2389462_2390997	SPBC36B7.04	1.06786	1.62165	0.862028	0.589343	1.80709	1.81357	0	1535	0.725686	0.192817	1.81033	0.00458148	2.49465
II_2720391_2718967	SPBC4F6.15c	1.20004	1.44592	1.63656	1.66088	3.75993	4.52484	3	1424	1.64872	0.017193	4.14239	0.54088	2.51249
I_4483837_4481792	SPAC17C9.10	1.24184	1.42201	3.38335	3.21821	8.00164	8.6235	0	2045	3.30078	0.116768	8.31257	0.439726	2.51837
I_1348614_1344924	SPAC6F12.16c	1.34473	1.33669	0.667285	1.06069	1.69478	2.67901	1	3690	0.86399	0.278182	2.1869	0.695953	2.53116
III_1187568_1186393	SPCC550.02c	1.18364	1.47078	1.00453	1.18091	2.28179	3.27316	2	1175	1.09272	0.124718	2.77747	0.701005	2.54179
I_4958764_4955644	SPAC1B3.15c	1.13557	1.52356	1.01495	1.05609	2.22991	3.03624	0	3120	1.03552	0.0290864	2.63307	0.570167	2.54275
III_1151773_1150769	SPCC4B3.14	1.17057	1.46931	2.04456	2.76602	4.60231	7.65881	0	1004	2.40529	0.510148	6.13056	2.16127	2.54878
II_3253690_3260706	SPBC25H2.13c	1.3079	1.38029	0.416926	0.586254	1.03223	1.52614	0	7016	0.50159	0.119732	1.27918	0.349246	2.55026
III_940806_944722	SPCC24B10.22	1.47627	1.2548	1.81206	2.52574	5.04167	6.02727	0	3916	2.1689	0.504648	5.53447	0.69693	2.55174
I_1182528_1180999	SPAC22A12.14c	1.67226	1.05537	1.98946	2.42064	6.34067	5.03069	2	1529	2.20505	0.304893	5.68568	0.926298	2.57848
I_2537929_2536605	SPAC25H1.08c	1.15647	1.61583	0.891485	0.659779	1.98722	2.02214	0	1324	0.775632	0.163841	2.00468	0.0246911	2.58457
I_1696422_1697726	SPAC824.07	1.66766	1.1819	1.53175	2.84427	4.86636	6.45297	1	1304	2.18801	0.928097	5.65966	1.1219	2.58667
I_3943042_3946427	SPAC2F3.10	1.71444	1.09897	0.560644	0.868922	1.83986	1.86125	0	3385	0.714783	0.217985	1.85055	0.0151208	2.58897
I_3286487_3288578	SPAPB1E7.03	1.43106	1.31751	0.526462	0.575764	1.41958	1.435	1	2091	0.551113	0.0348612	1.42729	0.0109094	2.58983
II_2377928_2379664	SPBC19G7.15	1.50983	1.26106	1.76325	2.31951	5.02132	5.55923	1	1736	2.04138	0.393339	5.29027	0.380362	2.59152
II_4311822_4310179	SPBC543.06c	1.15711	1.56242	0.890494	0.920827	1.9859	2.71964	2	1643	0.90566	0.0214487	2.35277	0.518839	2.59785
I_2622360_2623585	SPAC7D4.09c	1.67534	1.17405	3.30624	5.73018	10.5599	12.9298	1	1225	4.51821	1.71399	11.7449	1.67577	2.59946
I_3475167_3479160	SPAC328.02	1.32932	1.44274	1.42659	1.10456	3.58477	3.0026	0	3993	1.26557	0.227709	3.29368	0.411661	2.60253
II_2265243_2264210	SPBC21H7.06c	1.23155	1.55215	0.695508	0.539931	1.63319	1.58337	1	1033	0.617719	0.110009	1.60828	0.0352301	2.60357
I_976782_973843	SPAC222.14c	1.23488	1.52539	0.434134	0.421208	1.02179	1.21251	3	2939	0.427671	0.0091399	1.11715	0.134859	2.61216
II_543359_544836	SPBC354.01	1.63393	1.2059	1.23243	1.97693	3.82494	4.56039	3	1477	1.60468	0.52644	4.19266	0.520043	2.61277
II_4083633_4085508	SPBC1347.12	1.37355	1.39458	0.985316	1.4096	2.55303	3.706	3	1875	1.19746	0.300011	3.12951	0.81527	2.61347
III_68088_69479	SPCC757.10	1.76882	1.04092	0.590292	0.841757	2.01157	1.73195	1	1391	0.716025	0.177813	1.87176	0.197719	2.6141
I_3292753_3288629	SPAPB1E7.04c	1.01894	1.6421	0.684413	0.817123	1.38691	2.5504	0	4124	0.750768	0.09384	1.96866	0.822713	2.62219
III_1846762_1846215	SPCC1223.15c	1.08967	1.66075	0.494845	0.452981	1.05316	1.43224	2	547	0.473913	0.0296023	1.2427	0.268053	2.62221
III_618889_623222	SPCC1183.11	1.18599	1.61374	0.497433	0.411728	1.13176	1.26007	0	4333	0.454581	0.0606024	1.19592	0.0907312	2.63081
II_1239966_1241464	SPBC651.02	1.08682	1.58161	0.685161	0.966499	1.45531	2.89277	4	1498	0.82583	0.198936	2.17404	1.01643	2.63255
II_1580286_1581880	SPBC28F2.07	1.14398	1.5705	0.647053	0.817462	1.42992	2.42793	0	1594	0.732257	0.120497	1.92893	0.705694	2.63422
II_3416010_3418693	SPBC4B4.03	1.34042	1.43263	0.898983	1.41027	2.27645	3.80685	2	2683	1.15463	0.361534	3.04165	1.08216	2.63432
II_2145592_2147913	SPBC1711.07	1.58532	1.22962	2.12218	2.54037	6.36809	5.9573	0	2321	2.33127	0.295709	6.16269	0.290478	2.64349
II_1670449_1673825	SPBC19C2.01	1.44736	1.37219	1.23128	1.56374	3.35781	4.04794	0	3376	1.39751	0.235084	3.70288	0.487995	2.64963
I_2335555_2330820	SPAC6C3.06c	1.6497	1.22935	0.864075	1.33964	2.71119	3.14093	3	4735	1.10186	0.336273	2.92606	0.303868	2.65557
II_3717257_3714945	SPBC25D12.02c	1.01892	1.86408	0.799077	0.514423	1.61925	1.87269	1	2312	0.65675	0.201281	1.74597	0.179208	2.65849
I_1675730_1678118	SPAC343.16	1.20546	1.70316	0.588241	0.347903	1.35654	1.13282	0	2388	0.468072	0.169944	1.24468	0.158196	2.65917
I_1265756_1263756	SPAC1420.02c	1.2397	1.64734	1.83439	1.16991	4.33188	3.66481	0	2000	1.50215	0.469854	3.99834	0.471687	2.66175
I_414930_414245	SPAC31A2.13c	1.48546	1.35827	0.373119	0.504994	1.04476	1.29469	1	685	0.439056	0.0932499	1.16972	0.176728	2.66418
I_3072847_3077223	SPAC24C9.14	1.25057	1.51911	0.727091	1.06273	1.73	3.04592	0	4376	0.894909	0.237332	2.38796	0.930494	2.66838
III_2039988_2037670	SPCC1739.06c	1.3377	1.50179	1.0184	1.13308	2.57399	3.2088	0	2318	1.07574	0.0810887	2.8914	0.448877	2.68783
II_1486116_1478007	SPBC32H8.13c	1.62759	1.29368	0.518944	0.855574	1.60351	2.09746	0	8109	0.687259	0.238033	1.85049	0.349274	2.69256
II_1282754_1284325	SPBC3D6.07	1.46777	1.40281	1.57438	1.92297	4.35463	5.08463	4	1571	1.74867	0.246487	4.71963	0.516189	2.69898
II_550165_551271	SPBC354.04	1.2343	1.62906	2.66664	2.35454	6.27373	7.28286	0	1106	2.51059	0.220688	6.7783	0.713559	2.69988
II_3263083_3266875	SPBC25H2.11c	1.90644	1.15564	0.325332	0.722616	1.21961	1.60987	8	3792	0.523974	0.280923	1.41474	0.275953	2.70002
III_707449_704810	SPCPJ732.02c	1.75936	1.15754	0.350032	0.488237	1.18502	1.08914	4	2639	0.419134	0.0977262	1.13708	0.0677971	2.71293
I_1036033_1036508	SPAC23C4.04c	1.22041	1.59793	0.631287	0.824401	1.47098	2.49552	1	475	0.727844	0.136552	1.98325	0.724461	2.72483
I_3100014_3101322	SPAC589.04	1.64444	1.28384	0.441579	0.595048	1.3805	1.44886	1	1308	0.518313	0.108519	1.41468	0.0483421	2.72939
I_2272911_2269908	SPAC4G9.09c	1.02024	1.78877	1.30346	1.27714	2.64376	4.41277	0	3003	1.2903	0.0186119	3.52826	1.25087	2.73445
I_3448125_3449855	SPAC3A11.10c	1.25138	1.60496	0.884682	1.02505	2.10616	3.11807	0	1730	0.954864	0.0992529	2.61211	0.715528	2.73558
I_1694906_1696484	SPAC824.06	1.56675	1.35137	0.617904	0.753089	1.83045	1.92153	2	1578	0.685496	0.0955905	1.87599	0.0644022	2.73669
II_4100540_4103224	SPBC56F2.07c	1.35154	1.51829	0.554485	0.830496	1.41496	2.37897	0	2684	0.692491	0.19517	1.89697	0.681659	2.73934
III_925737_924212	SPCC24B10.14c	1.78873	1.29247	0.706681	1.65729	2.44166	4.05947	2	1525	1.18198	0.672179	3.25057	1.14397	2.75009
II_658624_660231	SPBC947.08c	1.18204	1.91703	0.702556	0.339214	1.59408	1.28103	0	1607	0.520885	0.256922	1.43755	0.221363	2.75983
I_3796023_3791753	SPAC1556.01c	1.98406	1.18068	0.576883	1.38107	2.28218	3.13067	4	4270	0.978977	0.568647	2.70643	0.599974	2.76454
I_1772925_1774203	SPAC17A5.11	1.45896	1.47766	1.12435	2.01637	3.09096	5.61553	4	1278	1.57036	0.630751	4.35325	1.78514	2.77214
I_505902_506355	SPAC227.05	1.92487	1.21846	1.0329	2.36594	3.92195	5.5055	0	453	1.69942	0.942603	4.71372	1.11974	2.77372
I_1163057_1163522	SPAC22A12.05	1.78482	1.24381	0.662175	1.06572	2.28168	2.52389	0	465	0.863948	0.285351	2.40278	0.171262	2.78117
I_4702256_4704743	SPAC1834.05	1.46802	1.4885	0.811632	1.13578	2.24531	3.18698	0	2487	0.973708	0.229211	2.71615	0.665864	2.78948
I_4264621_4263953	SPAC2C4.03c	1.3559	1.59407	0.501616	0.5193	1.28392	1.56776	3	668	0.510458	0.0125044	1.42584	0.200704	2.79326
III_839962_844165	SPCC63.04	1.48106	1.48596	0.659339	0.896089	1.84057	2.50998	0	4203	0.777714	0.167408	2.17527	0.473348	2.79701
I_4582299_4584511	SPAC12B10.05	1.56145	1.42596	0.370746	0.486723	1.09426	1.30779	11	2212	0.428734	0.0820078	1.20102	0.150991	2.80132
I_964867_962314	SPAC222.10c	1.47394	1.51801	0.884456	0.465862	2.45684	1.33421	0	2553	0.675159	0.29599	1.89553	0.793816	2.80753
III_786165_784218	SPCC1020.03	1.24711	1.6962	1.97941	2.03321	4.69844	6.58856	3	1947	2.00631	0.0380379	5.6435	1.33652	2.81287
III_511627_509925	SPCC970.03	1.66832	1.35748	2.28386	3.32269	7.25911	8.51398	0	1702	2.80328	0.734567	7.88655	0.887324	2.81333
III_289720_293230	SPCC553.08c	1.46723	1.51437	1.272	1.58128	3.51696	4.51731	2	3510	1.42664	0.218694	4.01713	0.707358	2.81581
III_687754_688671	SPCC16C4.11	1.86002	1.22402	0.782392	1.31925	2.84019	3.08173	1	917	1.05082	0.379616	2.96096	0.170796	2.81776
I_5444360_5447537	SPAC1039.01	1.44458	1.55381	0.61572	0.578058	1.67588	1.69713	2	3177	0.596889	0.0266308	1.68651	0.0150229	2.82549
III_259301_262485	SPCC794.06	1.11432	1.77842	0.483529	0.529179	1.0468	1.81535	0	3184	0.506354	0.0322798	1.43108	0.543448	2.82624
I_4191410_4192157	SPAC25B8.18	1.17953	1.81871	0.899829	0.729742	2.03814	2.57427	0	747	0.814785	0.12027	2.30621	0.379102	2.83045
II_1070077_1068961	SPBC1734.05c	1.45906	1.54617	2.34881	2.39352	6.45754	6.99007	1	1116	2.37117	0.0316175	6.72381	0.376556	2.83566
II_4073312_4071555	SPBC1347.06c	1.34851	1.66224	0.963865	0.859421	2.45448	2.72013	2	1757	0.911643	0.0738531	2.5873	0.187848	2.83807
I_2051731_2050462	SPAC607.09c	1.67614	1.39803	0.768362	1.28869	2.45546	3.39624	0	1269	1.02853	0.367929	2.92585	0.665231	2.8447
III_108710_107859	SPCC330.19c	1.41832	1.5652	0.542734	0.815259	1.45059	2.4125	1	851	0.678996	0.192704	1.93155	0.680173	2.84471
III_445260_442924	SPCC4G3.14	1.61402	1.42114	0.465216	0.559053	1.42404	1.49713	0	2336	0.512135	0.0663529	1.46058	0.0516768	2.85195
I_2047166_2045120	SPAC607.06c	1.55738	1.48363	0.579354	0.830637	1.70515	2.32289	2	2046	0.704995	0.177684	2.01402	0.436811	2.85679
I_1887459_1890591	SPAPB1A10.13	1.54547	1.49004	0.608502	0.760411	1.77621	2.13597	0	3132	0.684457	0.107416	1.95609	0.254388	2.85788
II_3181709_3183754	SPBC776.05	1.25982	1.84789	0.511242	0.319778	1.22425	1.15111	6	2045	0.41551	0.135385	1.18768	0.0517181	2.85838
I_4105778_4104690	SPAC23A1.16c	1.85532	1.28262	0.330174	0.546575	1.19467	1.32971	0	1088	0.438374	0.153018	1.26219	0.0954855	2.87926
II_3333060_3331682	SPBC17D1.03c	1.78079	1.30529	0.335172	0.431548	1.1517	1.0665	2	1378	0.38336	0.0681482	1.1091	0.0602411	2.8931
III_594963_596054	SPCC1183.02	1.04021	1.96606	1.55133	1.30924	3.19035	5.11519	1	1091	1.43029	0.171186	4.15277	1.36107	2.90345
I_2418241_2415952	SPAC6B12.04c	1.51108	1.56304	3.99025	4.39446	11.3732	12.9846	0	2289	4.19236	0.285816	12.1789	1.13942	2.90502
I_4429631_4431741	SPAC16.04	1.3631	1.6793	0.632361	0.775048	1.62666	2.48226	1	2110	0.703704	0.100895	2.05446	0.604998	2.9195
II_2173722_2171608	SPBC17G9.03c	1.25201	1.77455	0.626881	0.699579	1.49306	2.39348	0	2114	0.66323	0.0514053	1.94327	0.636697	2.93001
III_388386_386020	SPCC1682.08c	1.71293	1.44181	0.75915	1.20578	2.4887	3.27563	0	2366	0.982465	0.315815	2.88216	0.556446	2.9336
I_3558514_3556908	SPAC17A2.04c	1.86356	1.3337	0.415405	0.678851	1.51168	1.71103	0	1606	0.547128	0.186284	1.61135	0.140962	2.94511
I_1217067_1214788	SPAC10F6.05c	1.09166	2.23308	0.522771	0.244734	1.11413	1.15059	2	2279	0.383752	0.196602	1.13236	0.0257809	2.95075
I_2669009_2668081	SPAC4F8.06	1.37588	1.69383	0.632156	0.801014	1.64062	2.59139	0	928	0.716585	0.119401	2.116	0.672299	2.9529
III_777899_774790	SPCC1020.05	1.50445	1.6176	0.969673	0.976064	2.75112	2.99519	0	3109	0.972868	0.00451919	2.87316	0.172589	2.95328
I_3924176_3923586	SPAC2F3.17c	1.3169	1.7817	1.72085	1.64034	4.28715	5.63999	2	590	1.6806	0.0569287	4.96357	0.956603	2.95346
III_2394675_2396196	SPCP1E11.03	1.27414	1.83249	1.29866	1.15184	3.14086	4.10232	3	1521	1.22525	0.103814	3.62159	0.679852	2.95579
II_2083748_2082409	SPBC18E5.05c	1.45495	1.70252	1.1836	0.858482	3.2448	2.7941	1	1339	1.02104	0.229891	3.01945	0.318695	2.95723
I_2308863_2310294	SPAC13G7.07	2.07005	1.1929	0.480973	0.887489	2.01962	2.0289	5	1431	0.684231	0.28745	2.02426	0.00656711	2.95845
I_4585226_4584473	SPAC12B10.06c	1.42498	1.66249	0.375505	0.504555	1.00827	1.59723	1	753	0.44003	0.0912525	1.30275	0.416457	2.9606
I_3169409_3167894	SPAC3G9.08	1.37739	1.75543	1.39147	1.30969	3.61503	4.42189	0	1515	1.35058	0.0578276	4.01846	0.570533	2.97535
I_2179661_2176988	SPAC13F5.04c	1.6739	1.48355	1.69816	1.88049	5.41842	5.25852	3	2673	1.78932	0.128927	5.33847	0.113063	2.98352
I_2167170_2168987	SPAC23C11.17	1.51083	1.63817	0.988524	1.17276	2.81703	3.65046	1	1817	1.08064	0.130277	3.23374	0.589328	2.99242
III_252103_248211	SPCC794.04c	2.30508	1.24443	0.791139	2.43197	3.90977	5.76194	0	3892	1.61155	1.16024	4.83586	1.30968	3.00075
I_4281428_4279661	SPAC2C4.12c	1.86817	1.34314	0.370722	0.508115	1.35339	1.28911	0	1767	0.439419	0.0971517	1.32125	0.0454592	3.00681
II_3737558_3738937	SPBC13G1.07	2.03185	1.24	0.372143	0.610916	1.5218	1.44298	0	1379	0.49153	0.168838	1.48239	0.0557386	3.01587
II_1232588_1235587	SPBC725.16	1.4669	1.68855	0.539863	0.695637	1.49233	2.24226	1	2999	0.61775	0.110149	1.8673	0.530284	3.02274
II_536652_538069	SPBC649.03	2.03269	1.41287	0.289731	0.845513	1.18548	2.25131	0	1417	0.567622	0.392997	1.71839	0.753656	3.02736
I_2626416_2628282	SPAC7D4.06c	1.92928	1.34958	0.770053	1.2482	2.93287	3.18089	0	1866	1.00913	0.338099	3.05688	0.175375	3.02924
II_1328759_1330815	SPBC27B12.05	1.63829	1.58455	0.723851	1.39798	2.25332	4.19274	7	2056	1.06092	0.476684	3.22303	1.37138	3.03797
III_1624612_1626267	SPCC777.15	1.57761	1.62874	6.44727	6.90691	19.2435	21.3592	0	1655	6.67709	0.325017	20.3013	1.49597	3.04045
II_1527155_1525577	SPBC83.09c	1.71228	1.50112	1.08149	1.18228	3.54382	3.34659	1	1578	1.13189	0.0712701	3.44521	0.139463	3.04377
II_2145039_2145299	SPBC1711.18	1.60488	1.6069	0.356056	0.676444	1.08302	2.06042	0	260	0.51625	0.226549	1.57172	0.69113	3.04449
II_4457661_4459842	SPBPB2B2.01	1.42678	1.8052	0.800014	0.636208	2.15081	2.22341	0	2181	0.718111	0.115828	2.18711	0.0513351	3.04564
I_3560508_3562931	SPAC17A2.05	1.89736	1.38723	0.268692	0.416266	1.00096	1.08885	1	2423	0.342479	0.10435	1.04491	0.0621475	3.05102
II_578723_574658	SPBC354.11c	1.94512	1.06456	1.12259	0.858384	4.32275	1.79534	0	4065	0.990487	0.186821	3.05904	1.78715	3.08842
II_1486094_1489535	SPBC11B10.01	1.41487	1.80441	27.6932	30.2237	73.84	105.567	3	3441	28.9585	1.7893	89.7035	22.4345	3.09766
III_1604737_1601266	SPCC777.03c	1.65853	1.61856	0.600095	0.889664	1.89446	2.73188	0	3471	0.744879	0.204757	2.31317	0.592147	3.10543
I_235164_233032	SPAC806.02c	1.41535	1.79833	0.89486	1.06375	2.38681	3.69993	1	2132	0.979306	0.119425	3.04337	0.928512	3.10768
II_2518792_2516125	SPBC365.12c	1.50374	1.76763	1.24017	1.19867	3.51684	4.08141	0	2667	1.21942	0.0293436	3.79913	0.399211	3.11552
II_2788344_2788887	SPBC32F12.16	1.07323	2.12895	7.37172	5.96613	15.5111	26.0957	0	543	6.66893	0.993904	20.8034	7.48449	3.11945
I_1906153_1904196	SPAC110.05	1.37209	1.99059	1.06126	0.665336	2.74702	2.64405	1	1957	0.863299	0.279963	2.69553	0.0728137	3.12236
I_3743492_3739076	SPAP7G5.04c	1.56815	1.72838	1.17373	1.11427	3.48037	3.6922	0	4416	1.144	0.0420394	3.58629	0.149786	3.13487
I_2305136_2307359	SPAC13G7.05	1.68573	1.63304	1.15426	1.67193	3.71331	5.18577	0	2223	1.4131	0.366048	4.44954	1.04119	3.14879
I_5136040_5137368	SPAC29A4.06c	1.44859	1.90551	1.9299	1.37924	5.26749	5.1672	1	1328	1.65457	0.389375	5.21734	0.0709188	3.15329
II_3105980_3102902	SPBC1778.05c	1.82271	1.52346	2.83436	3.84792	10.0264	11.062	1	3078	3.34114	0.716699	10.5442	0.73227	3.15587
I_4330993_4333166	SPAC27F1.08	2.24111	1.15885	0.294048	0.494117	1.39014	1.10326	0	2173	0.394082	0.14147	1.2467	0.202858	3.16355
I_4460959_4458920	SPAC9E9.10c	2.11689	1.36835	1.04326	2.0973	4.52522	5.4147	0	2039	1.57028	0.745322	4.96996	0.628957	3.16501
I_4769529_4767907	SPAC1782.08c	1.48018	1.83888	3.77373	3.50515	10.5281	12.5391	0	1622	3.63944	0.189918	11.5336	1.42197	3.16906
I_2995933_2994792	SPAC31G5.05c	1.64051	1.69399	0.529139	0.635302	1.64973	2.05553	1	1141	0.58222	0.0750685	1.85263	0.286944	3.182
III_599387_597500	SPCC1183.04c	1.63132	1.71354	0.598308	0.551499	1.85353	1.80872	1	1887	0.574903	0.0330994	1.83113	0.0316852	3.1851
II_2075370_2077178	SPBC18E5.01	2.42534	1.21402	0.536516	1.35004	2.88192	3.13187	0	1808	0.94328	0.575252	3.0069	0.176738	3.1877
II_1318472_1316220	SPBC30B4.06c	2.08693	1.426	0.315904	0.65973	1.34209	1.7727	0	2252	0.487817	0.243121	1.5574	0.304486	3.19258
II_3498388_3502150	SPBPB7E8.02	1.45658	1.87969	0.695706	0.650633	1.90942	2.3943	0	3762	0.673169	0.031871	2.15186	0.342865	3.19661
III_643347_649578	SPCC5E4.04	1.52709	1.79738	0.458632	0.547052	1.3218	1.90149	3	6231	0.502842	0.0625223	1.61164	0.4099	3.20507
I_3529970_3532143	SPAC16E8.16	1.72275	1.64811	0.775638	0.975713	2.5601	3.05811	1	2173	0.875675	0.141474	2.80911	0.352146	3.20793
I_774027_772650	SPAC4G8.06c	2.08129	1.45616	1.34166	2.95105	5.6777	8.097	0	1377	2.14636	1.13801	6.88735	1.7107	3.20886
II_3393331_3391684	SPBC3B8.03	1.69713	1.67241	0.847397	1.15753	2.74773	3.68958	0	1647	1.00246	0.219297	3.21866	0.665988	3.21075
III_162339_159613	SPCC320.05	1.33463	2.09618	0.484666	0.317955	1.22238	1.3595	0	2726	0.401311	0.117883	1.29094	0.0969566	3.21681
I_2164162_2166765	SPAC23C11.16	1.69928	1.68058	0.394303	0.647294	1.28045	2.07494	0	2603	0.520799	0.178892	1.6777	0.561786	3.22139
III_770340_767789	SPCC1020.08	1.35484	2.02575	0.442575	0.349671	1.13197	1.42387	0	2551	0.396123	0.065693	1.27792	0.206407	3.22607
II_1176673_1177909	SPBC409.21	1.53794	1.79808	0.871103	1.12184	2.52951	3.9013	0	1236	0.996473	0.177301	3.2154	0.970003	3.22678
I_4771708_4769991	SPAC1782.09c	1.70122	1.68989	0.845668	1.04073	2.7499	3.35773	1	1717	0.943199	0.13793	3.05382	0.429803	3.23772
I_5030439_5033261	SPAC22E12.07	1.52719	1.82258	0.874314	1.05743	2.51999	3.74027	0	2822	0.96587	0.129479	3.13013	0.862865	3.24074
I_1032085_1034167	SPAC23C4.02	1.52438	1.91357	0.780541	0.560517	2.24533	2.11169	4	2082	0.670529	0.15558	2.17851	0.0945005	3.24894
I_4549809_4551242	SPAC637.06	1.71826	1.69281	0.596164	0.657059	1.96162	2.12418	0	1433	0.626611	0.0430596	2.0429	0.114945	3.26023
II_3635229_3636355	SPBP8B7.02	2.05176	1.40385	1.59516	2.28856	6.61372	6.05567	0	1126	1.94186	0.490308	6.3347	0.394604	3.26218
I_1087505_1086242	SPAC1A6.08c	1.80305	1.63846	1.37592	1.94876	4.80138	6.06715	0	1263	1.66234	0.405061	5.43427	0.895036	3.26905
II_1831060_1828456	SPBC9B6.09c	1.64918	1.75993	0.670058	0.840712	2.10167	2.84734	0	2604	0.755385	0.120671	2.4745	0.52727	3.27582
I_4413996_4411564	SPAC29E6.06c	1.04909	2.55182	0.654142	0.30565	1.35357	1.79225	0	2432	0.479896	0.246421	1.57291	0.310198	3.2776
III_1870438_1875842	SPCC1223.13	1.84323	1.57519	0.386559	0.396299	1.38702	1.18087	0	5404	0.391429	0.00688717	1.28395	0.145768	3.28015
II_2512567_2510667	SPBC365.09c	1.56999	1.80151	1.43469	2.18988	4.25965	7.63358	0	1900	1.81229	0.533995	5.94661	2.38573	3.28128
II_2980791_2982440	SPBC2D10.09	2.22709	1.23212	0.409455	0.609294	1.91702	1.4313	0	1649	0.509374	0.141308	1.67416	0.343454	3.2867
II_2997081_3001136	SPBC2D10.17	1.55956	1.89382	0.565532	0.476618	1.66699	1.7712	0	4055	0.521075	0.0628717	1.71909	0.073691	3.29913
I_3729739_3731015	SPAC15E1.08	1.71503	1.7287	0.442401	0.582556	1.45242	1.93076	4	1276	0.512479	0.0991044	1.69159	0.338233	3.3008
I_66219_69821	SPAC977.17	2.85771	1.20209	0.326569	1.27059	2.36718	2.92327	0	3602	0.798577	0.667521	2.64523	0.393216	3.31243
I_3316817_3317528	SPAPB1E7.10	1.47017	1.97824	1.69406	1.49511	4.69347	5.89092	0	711	1.59459	0.140675	5.29219	0.846727	3.31885
II_3622580_3628658	SPBC317.01	2.06791	1.48873	10.7921	17.9748	45.2489	50.4447	0	6078	14.3834	5.07896	47.8468	3.67398	3.32653
III_1576664_1578092	SPCC162.06c	1.45828	2.01508	0.622209	0.507619	1.70971	2.05181	3	1428	0.564914	0.0810279	1.88076	0.241901	3.32929
I_4254672_4255695	SPAC21E11.04	1.65667	1.85189	1.15969	0.914698	3.65637	3.30182	0	1023	1.03719	0.173236	3.47909	0.250711	3.35433
I_670203_675444	SPAC1D4.14	1.76085	1.73664	1.21418	1.37234	4.11483	4.57345	1	5241	1.29326	0.111839	4.34414	0.324296	3.35906
I_2430742_2428976	SPAC6B12.10c	1.71234	1.77655	0.367513	0.545268	1.20431	1.86812	1	1766	0.456391	0.125691	1.53622	0.469388	3.36601
I_2160354_2164078	SPAC23C11.15	1.32603	2.14146	0.436922	0.369993	1.09542	1.63244	2	3724	0.403458	0.0473263	1.36393	0.379734	3.38061
II_981944_986422	SPBP35G2.10	1.86877	1.65579	0.438182	0.512968	1.60033	1.61634	0	4478	0.475575	0.0528817	1.60833	0.0113198	3.38187
II_2863784_2868411	SPBP19A11.06	1.86999	1.66745	1.6106	2.06707	5.88724	6.56608	0	4627	1.83884	0.322771	6.22666	0.480013	3.3862
I_5273012_5275983	SPAC2H10.01	1.60988	1.97733	0.744439	0.461151	2.27222	1.81584	0	2971	0.602795	0.200315	2.04403	0.322704	3.39092
II_2037987_2040717	SPBC29A3.01	1.31982	2.34214	0.809788	0.432099	2.02151	2.19098	0	2730	0.620943	0.267067	2.10624	0.11983	3.39201
I_2828687_2827047	SPAC3F10.06c	1.72423	1.79	0.406793	0.590123	1.34406	2.04073	1	1640	0.498458	0.129634	1.69239	0.492615	3.39526
II_2016395_2018936	SPBP23A10.10	1.67525	1.84867	0.750427	0.897119	2.39668	3.23113	1	2541	0.823773	0.103727	2.8139	0.590043	3.41587
III_2163164_2164505	SPCC1620.10	2.92886	1.26344	0.132815	0.546348	1.0114	1.3116	1	1341	0.339582	0.292412	1.1615	0.212279	3.42039
II_1381896_1380044	SPBC8D2.12c	2.13162	1.46743	1.0057	1.44546	4.40708	3.99714	2	1852	1.22558	0.310959	4.20211	0.28987	3.42866
I_2967478_2962954	SPAPB24D3.09c	2.36671	1.48316	0.440844	1.18239	2.27372	3.30549	0	4524	0.811618	0.524354	2.7896	0.729574	3.43709
II_1019517_1021681	SPBC146.10	1.77865	1.78496	1.01973	1.35111	3.49876	4.65604	0	2164	1.18542	0.234323	4.0774	0.818326	3.43962
III_1710511_1708234	SPCC191.02c	1.87775	1.63969	0.81136	0.587622	2.98177	1.83103	0	2277	0.699491	0.158207	2.4064	0.813698	3.44021
II_3120548_3118837	SPBC4C3.09	2.28521	1.36733	0.252885	0.403782	1.23265	1.04173	0	1711	0.328333	0.1067	1.13719	0.135	3.46352
II_1955636_1957371	SPBC16E9.18	1.8899	1.71188	2.71019	3.29814	10.0442	10.8043	0	1735	3.00417	0.41574	10.4243	0.537462	3.46994
II_1574309_1575648	SPBC28F2.02	2.96022	1.22983	0.153304	0.587077	1.19307	1.37693	0	1339	0.37019	0.306724	1.285	0.130005	3.47119
I_732826_736603	SPAC22G7.04	1.86097	1.73483	0.399887	0.394901	1.4526	1.31439	6	3777	0.397394	0.00352589	1.38349	0.0977266	3.48141
II_1108615_1110598	SPBC1709.06	1.62854	1.92792	0.698739	0.849676	2.1605	3.23307	2	1983	0.774208	0.106728	2.69679	0.758419	3.48328
I_5385561_5383705	SPAC3G6.03c	1.33451	2.18534	0.757937	0.684265	1.91144	3.11227	3	1856	0.721101	0.0520939	2.51186	0.849113	3.48336
II_2951071_2952556	SPBC2A9.03	1.70884	1.85665	1.42704	2.25091	4.66495	8.15205	1	1485	1.83898	0.582567	6.4085	2.46575	3.48482
II_1536292_1534421	SPBC83.14c	2.18551	1.58891	0.635156	1.38456	2.88924	4.16508	2	1871	1.00986	0.529912	3.52716	0.902157	3.49272
I_664310_667647	SPAC1D4.12	1.76108	1.8516	0.33833	0.341561	1.14678	1.2327	0	3337	0.339946	0.0022848	1.18974	0.0607525	3.49979
II_3597002_3592291	SPBC16D10.04c	2.41311	1.3803	0.239653	0.486566	1.27644	1.26664	3	4711	0.36311	0.174593	1.27154	0.0069331	3.5018
I_4395639_4394376	SPAC30.03c	1.82565	1.79399	1.16638	0.902447	4.13445	3.12944	5	1263	1.03442	0.186632	3.63195	0.71065	3.51111
I_4811984_4813179	SPAC20G4.01	1.70439	1.90892	1.42558	1.53437	4.64586	5.76198	2	1195	1.47998	0.0769247	5.20392	0.789217	3.51622
II_3570555_3567593	SPBC887.14c	2.10364	1.61145	0.341417	0.568841	1.46739	1.73815	1	2962	0.455129	0.160813	1.60277	0.191455	3.52157
I_5129129_5123328	SPAC29A4.11	2.43392	1.44755	0.406939	0.948238	2.19893	2.58627	0	5801	0.677588	0.382756	2.3926	0.273891	3.53106
III_1229431_1230662	SPCC645.02	1.98057	1.71912	1.61195	2.3641	6.36158	7.78348	1	1231	1.98803	0.531846	7.07253	1.00543	3.55756
III_1059799_1064443	SPCC1259.13	2.14964	1.6567	0.342566	0.740065	1.52002	2.33338	7	4644	0.541315	0.281074	1.9267	0.57513	3.55929
I_2514941_2512905	SPAC23H3.11c	1.94585	1.77177	0.529317	1.05568	2.03927	3.60488	0	2036	0.792501	0.372198	2.82207	1.10705	3.56097
III_1362162_1364953	SPCC338.07c	2.01555	1.70527	0.937744	1.31496	3.79162	4.28796	1	2791	1.12635	0.266735	4.03979	0.350967	3.5866
I_2786344_2785159	SPAC1805.07c	1.96119	1.78566	0.259841	0.556773	1.01177	1.91962	1	1185	0.408307	0.209963	1.4657	0.641946	3.5897
II_3102688_3100643	SPBC1778.03c	2.2482	1.63115	0.276041	0.638131	1.31145	1.97667	1	2045	0.457086	0.256036	1.64406	0.470382	3.59682
I_1607776_1611164	SPAC23H4.01c	1.78887	1.88823	0.489461	0.717007	1.6913	2.65422	0	3388	0.603234	0.1609	2.17276	0.680887	3.60185
I_1749862_1753167	SPAC17A5.01	1.77093	1.90854	0.465826	0.627408	1.58974	2.35547	1	3305	0.546617	0.114255	1.9726	0.541452	3.60875
I_4117261_4113673	SPAC23A1.19c	1.70202	1.95505	0.743747	0.994437	2.41982	3.85572	1	3588	0.869092	0.177264	3.13777	1.01533	3.6104
I_1670283_1672264	SPAC343.13	2.07135	1.71696	0.481535	0.882416	2.0238	2.90088	2	1981	0.681976	0.283466	2.46234	0.620191	3.6106
I_5321727_5325075	SPAP8A3.05	1.93748	1.80117	0.413859	0.650694	1.58523	2.26769	4	3348	0.532277	0.167468	1.92646	0.482572	3.61928
I_3023051_3028158	SPAC31G5.19	1.52979	2.11929	0.430713	0.451882	1.24366	1.96333	1	5107	0.441297	0.0149682	1.6035	0.508886	3.6336
II_1695044_1697172	SPBC19C2.10	2.15634	1.60679	4.29262	5.89177	19.1357	17.9448	1	2128	5.0922	1.13077	18.5402	0.842111	3.64091
II_3993019_3991612	SPBC3B9.02c	2.14132	1.54653	4.26099	4.55112	18.798	13.2944	0	1407	4.40605	0.205153	16.0462	3.8916	3.64185
II_481013_478913	SPBC428.19c	1.46251	2.21057	1.08004	0.976315	2.97644	4.51895	1	2100	1.02818	0.0733424	3.7477	1.09072	3.64499
I_4172123_4173547	SPAC25B8.10	1.96248	1.77923	0.324345	0.354148	1.26407	1.21558	0	1424	0.339246	0.0210739	1.23983	0.034287	3.65466
II_3196404_3197059	SPBC776.11	1.92503	1.81594	0.384063	0.39906	1.45846	1.40505	0	655	0.391561	0.0106041	1.43175	0.0377656	3.65652
II_2171436_2169820	SPBC17G9.02c	1.62362	2.01843	0.638866	0.932604	1.96865	3.77837	3	1616	0.785735	0.207704	2.87351	1.27967	3.6571
II_1454730_1451331	SPBC32H8.02c	1.82456	1.91437	0.958879	1.01314	3.39634	3.81903	0	3399	0.986009	0.0383683	3.60768	0.298893	3.65887
II_2641904_2644897	SPBC6B1.07	2.39578	1.58514	0.289468	0.668137	1.52336	2.00466	0	2993	0.478802	0.267759	1.76401	0.340333	3.68421
III_2239360_2237405	SPCC1919.14c	1.94439	1.82094	0.656247	0.665022	2.52573	2.34961	4	1955	0.660635	0.00620498	2.43767	0.124541	3.68989
II_1699978_1700965	SPBC19C2.12	1.26799	2.66442	1.46298	0.721629	3.52325	4.57492	2	987	1.0923	0.524216	4.04908	0.743644	3.70692
II_1520699_1520030	SPBC83.06c	1.92679	1.86671	0.320374	0.402328	1.21809	1.46729	0	669	0.361351	0.0579503	1.34269	0.176215	3.71575
II_2395941_2401552	SPBC36B7.09	1.83895	1.93515	0.280838	0.39103	1.00469	1.49537	1	5611	0.335934	0.077918	1.25003	0.34696	3.72106
I_2122490_2124506	SPAC20H4.07	1.84858	1.94472	1.24683	1.30281	4.4904	5.01537	1	2016	1.27482	0.0395893	4.75288	0.371206	3.72828
I_4248777_4250231	SPAC1F7.12	2.24554	1.62048	0.564716	0.866767	2.67797	2.66511	0	1454	0.715741	0.213583	2.67154	0.0090937	3.73255
II_1822936_1823957	SPBC9B6.06	1.85078	1.94987	1.87451	1.96431	6.76126	7.58891	0	1021	1.91941	0.0634976	7.17509	0.585237	3.73817
II_4296979_4298874	SPBC16A3.02c	2.34597	1.52215	0.661095	0.925539	3.36102	2.65833	0	1895	0.793317	0.18699	3.00967	0.496877	3.79378
II_2166108_2169933	SPBC1711.17	2.03111	1.84735	0.389082	0.575138	1.59025	2.06957	0	3825	0.48211	0.131562	1.82991	0.338933	3.79563
II_331064_327424	SPBP26C9.03c	1.19155	2.68339	0.930501	0.544572	2.12525	3.49812	0	3640	0.737537	0.272893	2.81169	0.97077	3.81227
II_1670399_1669649	SPBC21B10.02	2.05717	1.80165	0.33139	0.342034	1.37914	1.19239	0	750	0.336712	0.00752643	1.28577	0.132053	3.8186
I_3821682_3824461	SPAC4H3.01	1.8161	2.02036	0.387435	0.48462	1.36427	1.96604	3	2779	0.436028	0.0687201	1.66515	0.425515	3.81891
II_715227_716311	SPBC119.02	1.80672	2.09947	0.851224	0.590722	2.97798	2.53155	2	1084	0.720973	0.184203	2.75476	0.315678	3.8209
I_1776500_1777371	SPAC17A5.13	1.62889	2.37299	0.412434	0.227583	1.27555	1.17891	2	871	0.320008	0.130709	1.22723	0.0683389	3.835
III_2332513_2328869	SPCC1494.05c	2.03714	1.87282	0.774566	1.11515	3.17906	4.0842	0	3644	0.944857	0.240828	3.63163	0.640031	3.84357
III_2204089_2206069	SPCC1919.01	2.03224	1.84907	3.15849	2.67754	12.9195	9.64634	5	1980	2.91802	0.340085	11.2829	2.31447	3.86664
III_1738318_1736500	SPCC1450.07c	1.74712	2.16927	0.370839	0.318017	1.24486	1.43043	1	1818	0.344428	0.0373507	1.33764	0.131212	3.88367
II_2365868_2363815	SPBC19G7.08c	2.47379	1.70786	0.299472	0.796093	1.66357	2.60065	0	2053	0.547783	0.351164	2.13211	0.662613	3.89226
II_1870281_1871749	SPBC3H7.07c	1.8719	2.0382	0.677228	0.843277	2.47875	3.46362	1	1468	0.760252	0.117414	2.97119	0.696407	3.90816
I_3686831_3685633	SPAC15A10.05c	2.15243	1.79027	4.03506	4.77084	17.9389	16.5013	3	1198	4.40295	0.520275	17.2201	1.01648	3.91104
I_2484948_2482408	SPAC19A8.03	1.85621	2.06497	0.282858	0.312164	1.0241	1.30617	2	2540	0.297511	0.0207227	1.16514	0.199454	3.91629
II_851518_849345	SPBC36.05c	2.16027	1.80243	0.374622	0.48249	1.67456	1.68296	13	2173	0.428556	0.0762747	1.67876	0.00594188	3.91724
I_308031_306764	SPAC18B11.06	1.3437	2.67252	0.485253	0.273791	1.23158	1.74553	0	1267	0.379522	0.149527	1.48855	0.363415	3.92218
I_2389917_2391943	SPAC22H10.10	1.96867	1.98041	0.326806	0.426373	1.27914	1.68249	4	2026	0.376589	0.0704039	1.48082	0.285209	3.93218
I_99871_101431	SPAC1F8.06	2.32717	1.83404	0.568916	1.57526	2.85494	5.61634	0	1560	1.07209	0.71159	4.23564	1.9526	3.95084
I_190192_191947	SPAC13G6.09	2.51646	1.6204	0.746514	1.4938	4.27138	4.59283	1	1755	1.12016	0.528409	4.4321	0.2273	3.95669
II_1887940_1884123	SPBC3H7.02	1.69762	2.25753	0.691744	0.599	2.24378	2.86424	0	3817	0.645372	0.0655804	2.55401	0.438731	3.95743
II_390925_396037	SPBC106.09	2.18386	1.8762	0.722796	1.45753	3.28414	5.3507	0	5112	1.09016	0.519537	4.31742	1.46127	3.96034
I_4699544_4698773	SPAC1834.03c	3.54258	1.34223	0.120071	0.630148	1.39914	1.59769	0	771	0.375109	0.360679	1.49842	0.140402	3.99461
II_1975724_1974390	SPBC1A4.02c	1.69097	2.25658	0.423166	0.426115	1.36629	2.03623	0	1334	0.424641	0.00208513	1.70126	0.473716	4.00635
III_384170_386047	SPCC1682.07	1.89359	2.12678	0.638486	0.522341	2.37235	2.28128	1	1877	0.580413	0.0821273	2.32682	0.0643975	4.00889
I_3185314_3186584	SPAC1486.01	1.80587	2.16386	0.397744	0.448354	1.39067	2.00912	1	1270	0.423049	0.0357862	1.6999	0.437312	4.01821
I_3114574_3113452	SPAC688.02c	2.46529	1.78471	0.731815	1.86284	4.04135	6.41838	2	1122	1.29733	0.799752	5.22986	1.68082	4.03127
III_2289391_2286794	SPCC965.04c	1.88251	2.11723	0.916741	1.16401	3.38018	5.05017	1	2597	1.04037	0.174842	4.21517	1.18086	4.0516
II_3729706_3731389	SPBC13G1.02	2.29297	1.84569	0.267256	0.470544	1.30972	1.69126	2	1683	0.3689	0.143746	1.50049	0.269784	4.06747
I_5202366_5205202	SPAC19D5.01	1.84622	2.18299	0.597148	0.599596	2.14709	2.72273	0	2836	0.598372	0.00173105	2.43491	0.407034	4.06922
I_3270191_3272367	SPAC6G9.12	2.15656	1.94582	0.283007	0.501027	1.26179	1.93024	0	2176	0.392017	0.154163	1.59602	0.472671	4.0713
II_980867_981978	SPBP35G2.09	3.05059	1.57494	0.138574	0.534385	1.14816	1.59205	2	1111	0.336479	0.279881	1.3701	0.313883	4.07188
I_3601047_3599829	SPAC17G6.07c	3.65098	1.48769	0.1264	0.813729	1.58783	2.28202	0	1218	0.470065	0.486015	1.93492	0.490866	4.11629
I_3030516_3028006	SPAC1786.01c	1.93205	2.12704	0.374436	0.446744	1.42883	1.95147	3	2510	0.41059	0.0511299	1.69015	0.369559	4.11639
II_3822074_3819038	SPBC21C3.14c	2.16786	1.96285	0.475613	0.734527	2.1372	2.86343	0	3036	0.60507	0.18308	2.50031	0.513519	4.13227
II_3001076_3003276	SPBC2D10.18	2.03282	2.06341	1.02591	0.90102	4.19809	3.76601	0	2200	0.963466	0.0883129	3.98205	0.305525	4.13305
II_1277098_1274839	SPBC3D6.04c	2.22362	1.88492	0.295326	0.358307	1.37936	1.32335	1	2259	0.326817	0.0445347	1.35136	0.0396085	4.13491
I_3692791_3695013	SPAC15A10.08	1.38068	2.67121	0.4044	0.278562	1.05302	1.77434	2	2222	0.341481	0.0889809	1.41368	0.510047	4.13984
II_3926957_3928099	SPBC1604.03c	1.77785	2.28401	1.0318	1.04146	3.53819	5.07222	0	1142	1.03663	0.00683118	4.30521	1.08472	4.15308
I_2066004_2064853	SPAC3C7.02c	1.44449	3.10682	0.401274	0.129164	1.09213	1.11273	0	1151	0.265219	0.192411	1.10243	0.0145631	4.15667
III_2423807_2427995	SPCC569.05c	1.94633	2.15164	0.379865	0.414151	1.46397	1.84021	0	4188	0.397008	0.0242437	1.65209	0.266039	4.16135
III_1679436_1677093	SPCC417.06c	2.43951	1.8654	3.43833	8.13638	18.6515	29.6464	2	2343	5.78736	3.32203	24.1489	7.77455	4.1727
III_1516197_1518230	SPCC584.13	2.50424	1.84346	0.196003	0.463141	1.11202	1.66207	0	2033	0.329572	0.188895	1.38705	0.388945	4.20864
III_310158_312895	SPCC553.01c	1.81687	2.33317	0.400366	0.344369	1.41055	1.73531	0	2737	0.372367	0.0395959	1.57293	0.229637	4.22414
I_1934952_1931489	SPAC3H1.02c	2.41518	1.8365	0.340839	0.572406	1.81799	2.0443	0	3463	0.456623	0.163743	1.93115	0.160026	4.22919
II_1113294_1118228	SPBC1709.08	1.72465	2.38887	0.487011	0.462015	1.60957	2.41978	0	4934	0.474513	0.0176754	2.01468	0.572903	4.24578
I_1704073_1702406	SPAC664.01c	1.73994	2.48752	0.677269	0.455242	2.26223	2.55306	0	1667	0.566256	0.156997	2.40764	0.20565	4.25187
III_2315606_2317771	SPCC1494.01	2.72994	1.70541	1.14847	2.72566	7.61925	8.88899	1	2165	1.93707	1.11525	8.25412	0.897847	4.26115
I_433274_431367	SPAC13C5.05c	1.76289	2.41289	0.589923	0.486099	2.00206	2.58866	2	1907	0.538011	0.0734146	2.29536	0.414791	4.26638
III_102315_99716	SPCC613.12c	2.46388	1.85961	0.375939	0.699885	2.07404	2.53994	0	2599	0.537912	0.229064	2.30699	0.329438	4.28879
I_4555184_4557390	SPAC637.09	2.26485	1.88477	0.372211	0.314499	1.78885	1.16143	0	2206	0.343355	0.0408081	1.47514	0.443655	4.29626
I_926289_925111	SPAC1687.12c	1.30906	2.81292	0.435641	0.294476	1.07943	2.0693	3	1178	0.365059	0.0998189	1.57436	0.699944	4.31263
II_1461719_1463083	SPBC32H8.06	1.82256	2.34911	2.35332	2.39716	8.32385	12.2138	2	1364	2.37524	0.0310042	10.2688	2.75062	4.32328
II_2433590_2432036	SPBC21D10.07	2.78671	1.79633	0.470099	1.40751	3.24394	4.88878	1	1554	0.938804	0.662849	4.06636	1.16308	4.33143
I_776062_774000	SPAC4G8.07c	1.30733	2.83384	0.423092	0.280856	1.04708	2.00242	4	2062	0.351974	0.100575	1.52475	0.675527	4.332
III_2236121_2231453	SPCC1919.12c	2.54643	1.83681	0.230867	0.456494	1.34869	1.63068	0	4668	0.34368	0.159542	1.48969	0.199396	4.33452
II_2329672_2331890	SPBC24C6.06	2.55583	1.8735	0.208236	0.446854	1.22443	1.63737	0	2218	0.327545	0.168729	1.4309	0.291987	4.36856
II_4250030_4251433	SPBC16G5.18	2.09737	2.17392	0.461883	0.45918	1.97654	2.07204	0	1403	0.460531	0.00191166	2.02429	0.0675338	4.39555
III_844192_845417	SPCC63.05	2.3646	1.96736	0.293249	0.444993	1.51026	1.74016	0	1225	0.369121	0.1073	1.62521	0.162563	4.40291
II_2151973_2150790	SPBC1711.09c	2.47302	1.83665	0.606469	0.813162	3.36714	2.90446	1	1183	0.709816	0.146154	3.1358	0.327166	4.41776
II_1489773_1488036	SPBC11B10.02c	1.60824	2.9905	0.841145	0.328931	2.56449	2.61418	3	1737	0.585038	0.36219	2.58934	0.0351393	4.42593
I_831918_836094	SPAC2G11.12	2.32878	2.02337	0.323126	0.50981	1.62332	2.07255	0	4176	0.416468	0.132006	1.84794	0.31765	4.43716
II_476783_474574	SPBC428.17c	2.98076	1.49067	0.232316	0.493542	1.83391	1.38695	2	2209	0.362929	0.184715	1.61043	0.316049	4.43731
II_3652214_3654253	SPBP8B7.11	2.39407	1.87386	0.262048	0.27497	1.37743	1.0078	2	2039	0.268509	0.00913711	1.19261	0.261371	4.44161
III_80382_82220	SPCC613.01	2.65536	1.83089	0.195446	0.404429	1.23132	1.43878	0	1838	0.299938	0.147774	1.33505	0.146701	4.45109
I_2754502_2756380	SPAC6F6.12	3.09863	1.56241	0.421144	1.14191	3.60754	3.37261	2	1878	0.781529	0.509662	3.49008	0.166123	4.4657
II_412795_410720	SPBC106.17c	1.7526	2.68282	0.46942	0.264112	1.58178	1.69589	0	2075	0.366766	0.145175	1.63883	0.0806857	4.46833
I_5419733_5426266	SPAC29B12.07	1.68643	2.50084	0.437277	0.488298	1.40742	2.76385	0	6533	0.462788	0.0360773	2.08563	0.95914	4.50667
II_1443883_1445931	SPBP22H7.06	2.36208	2.06199	0.425984	0.720226	2.19003	3.00738	4	2048	0.573105	0.20806	2.5987	0.577955	4.53443
I_2617856_2620433	SPAC7D4.11c	1.87063	2.44595	0.350253	0.341995	1.28085	1.86348	0	2577	0.346124	0.00583939	1.57216	0.411982	4.5422
II_2021589_2018920	SPBP23A10.11c	2.3882	2.03004	0.677868	0.974601	3.54867	3.98043	0	2669	0.826234	0.209822	3.76455	0.305303	4.55627
II_1229153_1230915	SPBC725.14	1.72062	2.48125	0.589927	0.737865	1.94427	4.12011	0	1762	0.663896	0.104608	3.03219	1.53855	4.56727
I_4050905_4052174	SPAC19G12.05	1.56287	2.89099	0.854793	0.484695	2.5254	3.59536	0	1269	0.669744	0.261699	3.06038	0.756575	4.56948
II_3150474_3152864	SPBC405.06	2.3484	2.11581	0.31282	0.576508	1.59307	2.49878	0	2390	0.444664	0.186455	2.04592	0.640432	4.60106
II_3026075_3025659	SPBC15D4.08c	2.78868	1.63828	1.05704	1.63272	7.30415	5.08257	0	416	1.34488	0.407063	6.19336	1.57089	4.60514
I_3951679_3950396	SPAC2F3.14c	2.32521	2.09898	0.319991	0.386252	1.6036	1.65473	0	1283	0.353121	0.0468535	1.62917	0.0361546	4.61362
II_1085836_1087137	SPBC1734.13	2.85862	1.79595	0.151594	0.338336	1.09955	1.17485	1	1301	0.244965	0.132046	1.1372	0.0532441	4.64229
I_1418825_1415452	SPAC20G8.09c	2.30194	2.15248	0.30429	0.446521	1.50052	1.98519	2	3373	0.375406	0.100573	1.74286	0.342717	4.6426
I_2084966_2086433	SPAC3C7.10	2.82732	1.72355	0.967148	1.75924	6.86439	5.80985	0	1467	1.36319	0.560093	6.33712	0.745675	4.64873
II_2664652_2662488	SPBC3E7.04c	2.56262	1.86938	0.403149	0.503805	2.38172	1.84078	6	2164	0.453477	0.0711744	2.11125	0.382501	4.65569
III_1266936_1264347	SPCC23B6.01c	2.02538	2.39599	0.387885	0.383946	1.57907	2.02086	4	2589	0.385915	0.00278479	1.79996	0.312389	4.66414
II_1680745_1684555	SPBC19C2.05	2.47782	1.98439	0.255919	0.312164	1.42561	1.23522	0	3810	0.284042	0.0397714	1.33042	0.134628	4.68388
I_1897448_1899491	SPAC140.02	2.60587	1.93776	0.376788	0.612596	2.29372	2.34692	0	2043	0.494692	0.166742	2.32032	0.0376151	4.69043
I_2931763_2935115	SPAC2E1P3.04	2.11746	2.33427	0.260267	0.310465	1.12937	1.56566	0	3352	0.285366	0.0354952	1.34752	0.308503	4.72207
I_5069559_5070998	SPAC1006.02	1.8064	2.53839	0.598573	0.68268	2.09361	3.96596	0	1439	0.640626	0.0594728	3.02978	1.32395	4.72941
I_1364749_1367968	SPAC57A10.02	3.14079	1.64643	0.207251	0.523426	1.82797	1.63862	0	3219	0.365338	0.223569	1.73329	0.133886	4.74435
I_4521063_4520187	SPAC27D7.07c	2.28539	2.23632	0.273386	0.496936	1.33275	2.34153	2	876	0.385161	0.158074	1.83714	0.713318	4.76979
II_2119536_2118146	SPBC23G7.10c	2.31879	2.1586	0.996835	0.677385	4.97333	3.02441	0	1390	0.83711	0.225885	3.99887	1.3781	4.77699
I_4198686_4197466	SPAC683.02c	2.96966	1.95265	0.336515	1.13098	2.63609	4.37786	0	1220	0.733748	0.561772	3.50698	1.23162	4.77954
I_4490444_4491942	SPAC17C9.05c	2.97541	1.7844	0.280781	0.636332	2.20828	2.192	4	1498	0.458557	0.251412	2.20014	0.0115118	4.79797
I_2766283_2770704	SPAC6F6.17	2.6106	1.98572	0.414926	0.632553	2.53419	2.50529	0	4421	0.523739	0.153886	2.51974	0.0204387	4.81106
I_2952250_2950008	SPAPB24D3.02c	2.03959	2.47963	0.69387	0.663106	2.8527	3.6985	0	2242	0.678488	0.0217535	3.2756	0.598073	4.8278
II_4045476_4041439	SPBC215.08c	2.57979	1.99161	0.423486	0.554803	2.53182	2.20635	0	4037	0.489144	0.0928557	2.36908	0.230141	4.84332
II_3607199_3609330	SPBC16D10.06	1.77908	2.9963	1.54124	0.711781	5.28965	5.67964	0	2131	1.12651	0.586517	5.48465	0.275768	4.8687
III_468381_466208	SPCC4G3.03	2.49644	2.14804	0.714513	1.13848	4.03193	5.04603	0	2173	0.926497	0.29979	4.53898	0.717075	4.89908
II_512924_509491	SPBC1685.07c	2.69181	2.01634	0.433216	0.768463	2.79912	3.10885	0	3433	0.60084	0.237055	2.95398	0.219019	4.91643
I_3815681_3817165	SPAC1F12.07	1.72089	2.7197	0.311231	0.326079	1.02594	2.148	0	1484	0.318655	0.0104989	1.58697	0.793416	4.98021
III_1978528_1980365	SPCC18.13	2.21675	2.42878	0.535167	0.507796	2.48769	2.73417	1	1837	0.521481	0.0193546	2.61093	0.174283	5.00676
III_1409275_1410143	SPCC622.07	2.4182	2.22114	0.663102	0.628015	3.5443	2.9282	0	868	0.645558	0.0248102	3.23625	0.435644	5.0131
III_558287_556241	SPCC962.06c	1.59641	3.2798	0.387055	0.169547	1.17042	1.64667	1	2046	0.278301	0.153802	1.40854	0.336761	5.06122
I_4651169_4650573	SPAC144.01	3.27037	1.78315	0.150262	0.415739	1.44986	1.43087	1	596	0.283	0.187721	1.44037	0.0134259	5.08963
I_2477174_2475940	SPAC19A8.06	2.2153	2.51381	0.790156	0.602384	3.66932	3.44037	0	1234	0.69627	0.132775	3.55485	0.161888	5.10556
I_3009444_3007584	SPAC31G5.12c	2.51201	2.2193	0.275365	0.34636	1.57072	1.61289	2	1860	0.310862	0.0502008	1.5918	0.0298191	5.12061
I_208044_206476	SPAC24B11.06c	2.65807	2.1305	5.38547	8.53326	33.9924	37.3644	0	1568	6.95936	2.22582	35.6784	2.38438	5.12668
II_3676896_3679661	SPBP8B7.21	1.84282	2.71942	0.352641	0.376375	1.26496	2.47884	1	2765	0.364508	0.0167828	1.8719	0.858341	5.13541
II_3773191_3770856	SPBC31F10.11c	2.64271	2.13338	0.586941	0.844765	3.66547	3.70636	0	2335	0.715853	0.182309	3.68591	0.0289125	5.14898
II_2911931_2913532	SPBP4H10.20	2.04532	2.62181	0.416703	0.432131	1.72	2.65985	3	1601	0.424417	0.0109096	2.18993	0.664579	5.15985
I_896668_897900	SPAC22H12.03	2.72851	2.02738	0.725281	0.975632	4.80693	3.97731	2	1232	0.850456	0.177025	4.39212	0.586636	5.16443
I_892211_889058	SPAC23G3.12c	2.12948	2.60611	1.24081	1.06476	5.42929	6.4829	0	3153	1.15279	0.12449	5.95609	0.745014	5.1667
II_2540104_2538128	SPBC29A10.03c	2.58726	2.25686	0.197583	0.427818	1.18738	2.04475	0	1976	0.3127	0.162801	1.61607	0.606252	5.1681
III_1565520_1571250	SPCC162.08c	2.93625	1.84846	0.815006	1.26252	6.23823	4.54653	0	5730	1.03876	0.316437	5.39238	1.19622	5.19116
I_601749_600826	SPAC3H8.07c	3.19624	1.98245	0.252924	0.805354	2.31822	3.18247	2	923	0.529139	0.390627	2.75035	0.611119	5.19778
II_472084_473687	SPBC428.15	2.80028	2.13202	0.666646	1.44207	4.64368	6.32106	0	1603	1.05436	0.548311	5.48237	1.18608	5.19971
I_3612082_3614883	SPAC17G6.12	2.75283	2.04861	0.329787	0.476998	2.22289	1.97337	4	2801	0.403392	0.104094	2.09813	0.176438	5.20121
III_553995_556291	SPCC962.05	2.22853	2.48727	0.536869	0.689408	2.51608	3.86561	1	2296	0.613138	0.107861	3.19084	0.954263	5.20412
I_1502635_1503758	SPAC5D6.06c	2.26632	2.48258	0.59407	0.617796	2.85804	3.45285	1	1123	0.605933	0.0167769	3.15544	0.420594	5.20757
II_3329701_3331727	SPBC17D1.02	3.12414	2.05955	0.35015	1.17073	3.0529	4.88026	3	2026	0.760438	0.580235	3.96658	1.29214	5.21618
I_3519812_3518714	SPAC16E8.10c	2.31331	2.45604	0.668998	0.722129	3.32506	3.96239	1	1098	0.695563	0.0375695	3.64372	0.450663	5.23852
II_2161542_2162200	SPBC1711.14	2.18856	2.54997	2.22964	2.52668	10.1639	14.7968	1	658	2.37816	0.210039	12.4803	3.27597	5.24788
II_2536164_2538254	SPBC29A10.02	2.60404	2.27401	0.309096	0.577434	1.87926	2.79286	2	2090	0.443265	0.189744	2.33606	0.646009	5.27012
I_5354801_5357385	SPAC4D7.03	2.22937	2.59243	0.864888	0.811119	4.0557	4.89199	0	2584	0.838004	0.0380208	4.47384	0.591341	5.33869
I_4599622_4597466	SPAC12B10.14c	2.24781	2.66723	0.476053	0.280329	2.26107	1.78068	1	2156	0.378191	0.138398	2.02088	0.339689	5.34353
I_2509630_2507707	SPAC23H3.09c	2.28563	2.54577	0.245936	0.259723	1.19913	1.51657	0	1923	0.25283	0.00974882	1.35785	0.224466	5.37061
II_2098039_2096447	SPBC18E5.12c	2.20148	2.66354	0.369125	0.308841	1.69779	1.95676	0	1592	0.338983	0.0426277	1.82728	0.18312	5.39047
II_4194222_4191453	SPBC3F6.04c	2.47391	2.40653	0.259465	0.286348	1.44146	1.51821	1	2769	0.272907	0.0190089	1.47983	0.0542733	5.42249
II_1536803_1538567	SPBC83.15	1.94332	2.8076	0.319443	0.322243	1.22854	2.25609	4	1764	0.320843	0.00198021	1.74231	0.726582	5.43042
I_4742809_4744346	SPAC458.06	2.51048	2.37241	0.701164	0.677084	3.99531	3.50597	4	1537	0.689124	0.0170272	3.75064	0.346014	5.44262
III_2093726_2092017	SPCC576.06c	1.97086	2.96864	0.461024	0.29452	1.80723	2.3055	2	1709	0.377772	0.117736	2.05636	0.352332	5.4434
I_321764_324129	SPAC12G12.13c	2.69804	2.19036	0.256135	0.267882	1.66211	1.22266	0	2365	0.262009	0.00830611	1.44238	0.310735	5.5051
II_968767_967736	SPBP35G2.03c	3.04179	2.1505	0.357212	0.913255	2.94169	4.0547	1	1031	0.635234	0.393181	3.49819	0.787017	5.50694
III_1771217_1773479	SPCC1442.03	2.45503	2.47184	0.187281	0.188581	1.02691	1.04616	1	2262	0.187931	0.000919568	1.03653	0.0136121	5.5155
II_3953924_3948910	SPBC26H8.04c	2.36308	2.5442	0.195269	0.248058	1.0046	1.44689	0	5014	0.221663	0.0373274	1.22574	0.312745	5.52975
I_3974310_3976265	SPAPB18E9.01	3.39376	2.00218	0.475586	1.51544	4.99864	6.0709	7	1955	0.995511	0.735285	5.53477	0.758199	5.55973
II_2473006_2475652	SPBC12C2.03c	3.20111	2.04803	0.40729	0.973891	3.7457	4.02744	0	2646	0.690591	0.400648	3.88657	0.199219	5.62789
II_3904660_3907593	SPBC1604.14c	2.47171	2.53652	0.192466	0.202753	1.06761	1.17634	0	2933	0.197609	0.00727341	1.12198	0.0768837	5.67776
II_1006688_1002263	SPBC146.03c	2.93328	2.17511	0.220351	0.358372	1.68313	1.61848	0	4425	0.289361	0.0975956	1.65081	0.0457141	5.70501
II_4022474_4023772	SPBC3B9.19	2.52778	2.5036	0.197683	0.343609	1.14001	1.94861	0	1298	0.270646	0.103185	1.54431	0.571767	5.706
III_1797921_1799933	SPCC285.03	2.35323	2.628	0.20405	0.29508	1.04263	1.82409	0	2012	0.249565	0.0643682	1.43336	0.552581	5.74343
II_2600854_2596405	SPBC25B2.02c	2.55921	2.52525	0.472929	0.666138	2.78737	3.83478	0	4449	0.569533	0.13662	3.31108	0.740636	5.81366
I_2194820_2199471	SPAC1783.05	2.76801	2.36183	0.569218	0.812282	3.87734	4.1753	0	4651	0.69075	0.171872	4.02632	0.210692	5.82891
I_2362268_2360172	SPAC17G8.11c	2.30285	2.82149	0.318292	0.260075	1.57055	1.83845	1	2096	0.289184	0.041166	1.7045	0.189435	5.89418
I_4222893_4222648	SPAC1F7.14c	3.90689	1.94922	0.0739283	0.40454	1.27776	1.5622	0	245	0.239234	0.233777	1.41998	0.201129	5.93552
II_3826328_3825178	SPBC21C3.17c	2.66873	2.49474	0.401623	0.474015	2.5538	2.67168	1	1150	0.437819	0.0511885	2.61274	0.0833572	5.96762
I_1975212_1976603	SPAC9G1.04	2.47931	2.65576	0.222806	0.28501	1.24244	1.79607	2	1391	0.253908	0.0439845	1.51925	0.391473	5.98347
I_4729409_4726782	SPAC17D4.03c	2.13766	3.03236	0.401809	0.296278	1.76815	2.42399	0	2627	0.349043	0.0746216	2.09607	0.463749	6.00518
II_3075762_3083248	SPBC30D10.10c	2.47443	2.68033	0.198803	0.231694	1.10484	1.48517	0	7486	0.215248	0.0232578	1.29501	0.268935	6.01633
II_564808_561122	SPBC354.08c	2.16681	3.15945	1.0158	0.554648	4.56125	4.95572	1	3686	0.785224	0.326084	4.75848	0.278932	6.06003
III_1412387_1413677	SPCC622.09	2.42814	2.76434	0.799536	0.804467	4.3031	5.46584	0	1290	0.802002	0.0034868	4.88447	0.822178	6.09035
I_762714_757915	SPAC4G8.03c	2.35742	2.82503	0.635325	0.618568	3.25574	4.38336	0	4799	0.626946	0.011849	3.81955	0.797347	6.09231
I_4004221_4005792	SPAC27E2.02	3.15084	2.31142	0.42466	1.04096	3.77172	5.16702	2	1571	0.732811	0.435791	4.46937	0.98663	6.09894
II_4375131_4373541	SPBC1539.07c	3.07872	2.21184	0.258206	0.405176	2.18149	1.87704	2	1590	0.331691	0.103923	2.02926	0.21528	6.11793
I_1101583_1099489	SPAC30D11.10	2.34142	2.95949	0.590581	0.402318	2.99306	3.12942	0	2094	0.496449	0.133122	3.06124	0.096419	6.16627
I_468664_469890	SPAC24H6.10c	2.05629	3.41428	1.46505	0.693497	6.09335	7.39342	0	1226	1.07927	0.545569	6.74339	0.919284	6.24809
III_1360260_1358737	SPCC338.08	2.48518	2.84228	1.07958	0.83324	6.04461	5.97562	1	1523	0.956412	0.174191	6.01012	0.0487855	6.28403
I_329545_328196	SPAC12G12.10	2.51425	2.75991	0.304335	0.367354	1.73866	2.48829	0	1349	0.335845	0.0445612	2.11348	0.530064	6.29302
III_58865_56654	SPCC757.07c	2.75068	2.55248	0.514273	0.503643	3.46124	2.95457	0	2211	0.508958	0.00751658	3.20791	0.358266	6.30289
II_2052484_2054098	SPBC29A3.08	2.32521	2.92933	0.38155	0.399151	1.9121	3.04056	2	1614	0.390351	0.0124453	2.47633	0.797945	6.34387
II_841625_836908	SPBC36.02c	2.77296	2.55807	0.20543	0.220623	1.40413	1.29929	0	4717	0.213027	0.0107428	1.35171	0.0741306	6.34527
II_3588806_3590386	SPBC16D10.02	3.18816	2.26407	0.357281	0.640822	3.25643	3.07816	4	1580	0.499052	0.200494	3.1673	0.126055	6.34664
I_1213553_1211195	SPAC10F6.03c	3.90689	1.91653	0.0435272	0.27321	1.01213	1.03141	1	2358	0.158369	0.16241	1.02177	0.01363	6.45185
III_2001145_2004364	SPCC290.04	2.82765	2.58037	2.94559	4.04583	20.9112	24.1978	1	3219	3.49571	0.777989	22.5545	2.324	6.45205
III_430385_432270	SPCC306.11	2.564	2.79137	0.435595	0.499504	2.57587	3.45799	0	1885	0.46755	0.0451908	3.01693	0.623756	6.45264
II_3448865_3452766	SPBC2G2.08	3.18688	2.41353	0.184173	0.432166	1.67716	2.30248	1	3901	0.308169	0.175357	1.98982	0.442167	6.45689
I_276723_278573	SPAC1F5.07c	2.68343	2.69793	2.22081	3.33315	14.2661	21.6279	0	1850	2.77698	0.786544	17.947	5.20559	6.46277
I_1743699_1740313	SPAC105.01c	2.18935	3.22251	1.14592	0.775686	5.22653	7.24031	2	3386	0.960803	0.261795	6.23342	1.42395	6.48772
II_4167478_4171911	SPBC14F5.07	3.22244	2.14148	0.173647	0.234757	1.62076	1.03578	3	4433	0.204202	0.0432112	1.32827	0.413643	6.50469
I_5253235_5255892	SPAC14C4.13	3.02748	2.47218	0.154516	0.261116	1.2599	1.44888	2	2657	0.207816	0.0753778	1.35439	0.133633	6.51725
II_3317743_3319629	SPBC17D11.06	2.48669	2.84367	0.272102	0.394136	1.52511	2.82929	3	1886	0.333119	0.0862911	2.1772	0.922195	6.53579
I_374217_369791	SPAC630.13c	2.76117	2.68011	0.392177	0.687163	2.65875	4.40407	0	4426	0.53967	0.208587	3.53141	1.23412	6.54365
III_624527_623516	SPCC31H12.02c	2.76251	2.69321	0.455846	0.587242	3.09325	3.79799	0	1011	0.521544	0.0929107	3.44562	0.498325	6.60658
I_4619603_4622351	SPAC1093.05	2.65835	2.80585	1.26989	1.09686	8.01693	7.67003	0	2748	1.18338	0.12235	7.84348	0.2453	6.62805
III_1510574_1504949	SPCC188.13c	3.43446	2.34516	0.465288	1.19211	5.03033	6.05731	0	5625	0.828699	0.513941	5.54382	0.726188	6.68978
III_162907_165664	SPCC320.04c	2.69555	2.78104	0.359869	0.511396	2.33124	3.51508	12	2757	0.435632	0.107146	2.92316	0.837105	6.71015
I_2774994_2773786	SPAC1805.02c	2.61996	2.84267	0.254893	0.328186	1.56691	2.35423	1	1208	0.29154	0.0518258	1.96057	0.556717	6.72488
I_5454583_5456656	SPAC1039.04	2.79085	2.7376	0.573264	0.795444	3.96721	5.30528	0	2073	0.684354	0.157105	4.63625	0.946154	6.77463
III_1463047_1460166	SPCC11E10.05c	2.89043	2.68794	0.142502	0.275216	1.05664	1.77347	0	2881	0.208859	0.093843	1.41505	0.506877	6.77517
II_2548681_2552601	SPBC29A10.07	3.09986	2.59213	0.170189	0.327697	1.45909	1.97597	0	3920	0.248943	0.111375	1.71753	0.36549	6.89929
I_1534330_1531138	SPAC57A7.06	1.91454	3.48697	0.275835	0.201826	1.03988	2.26288	1	3192	0.238831	0.052332	1.65138	0.864787	6.91444
I_2947050_2950086	SPAPB24D3.01	3.20224	2.58798	0.116335	0.276848	1.07073	1.66457	0	3036	0.196591	0.1135	1.36765	0.41991	6.9568
II_2258786_2261031	SPBC21H7.04	2.57219	3.02191	0.342885	0.33111	2.03918	2.68941	0	2245	0.336998	0.0083267	2.3643	0.459781	7.01576
I_5104194_5100148	SPAC1250.01	2.87573	2.77419	0.494667	0.563416	3.63074	3.85428	1	4046	0.529041	0.0486127	3.74251	0.158065	7.07414
I_2416132_2416772	SPAC6B12.18	2.87971	2.76354	0.210683	0.162454	1.55063	1.10316	0	640	0.186568	0.0341028	1.32689	0.316409	7.11211
I_3012251_3014213	SPAC31G5.14	3.19983	2.48833	1.02009	1.28816	9.37314	7.22821	0	1962	1.15412	0.189549	8.30068	1.5167	7.19219
II_2615280_2612912	SPBC25B2.09c	3.23155	2.67211	0.151702	0.355766	1.4249	2.26752	0	2368	0.253734	0.144295	1.84621	0.595819	7.27617
I_1159594_1156487	SPAC22A12.01c	2.66565	3.05166	0.358841	0.334633	2.27689	2.77467	0	3107	0.346737	0.0171176	2.52578	0.351983	7.28442
II_1500197_1502095	SPBC11B10.09	3.04226	2.72761	0.216836	0.287206	1.78625	1.90233	5	1898	0.252021	0.0497592	1.84429	0.0820792	7.31801
III_2401975_2404803	SPCP1E11.06	3.36367	2.56066	0.526251	1.10363	5.41701	6.51116	0	2828	0.81494	0.408268	5.96408	0.773677	7.31843
II_303734_301754	SPBC1773.10c	3.04903	2.74457	0.151445	0.227709	1.25344	1.52609	0	1980	0.189577	0.0539266	1.38976	0.192789	7.33087
II_2277215_2279624	SPBC16H5.11c	2.84034	2.90198	0.319543	0.39045	2.28853	2.91843	2	2409	0.354996	0.0501392	2.60348	0.445402	7.33383
I_5351897_5346202	SPAC4D7.01c	2.67579	3.03503	0.252312	0.280843	1.61225	2.30197	1	5695	0.266577	0.0201739	1.95711	0.487708	7.34161
I_4187325_4189859	SPAC25B8.16	2.89859	2.85901	0.20252	0.254234	1.51018	1.84451	0	2534	0.228377	0.0365675	1.67735	0.236406	7.34464
II_1057512_1056491	SPBC337.15c	2.34432	3.44553	0.301578	0.194147	1.53148	2.11514	0	1021	0.247863	0.075965	1.82331	0.412713	7.35613
I_272610_270893	SPAC1F5.10	3.04271	2.72065	0.569053	0.578938	4.68921	3.81618	2	1717	0.573996	0.00698969	4.25269	0.617325	7.40893
III_2387686_2386019	SPCC1827.06c	2.77048	3.00363	0.338635	0.356733	2.31063	2.86105	1	1667	0.347684	0.0127972	2.58584	0.389206	7.43733
II_2944593_2941734	SPBC1703.14c	3.0646	2.80597	0.125649	0.208	1.05122	1.45461	2	2859	0.166825	0.0582314	1.25291	0.285234	7.51037
I_1598149_1596073	SPAC23H4.06	2.49998	3.28311	0.247199	0.20735	1.39835	2.01845	0	2076	0.227274	0.0281778	1.7084	0.438475	7.51691
I_5265104_5261935	SPAPJ760.02c	3.04184	2.80121	0.232113	0.297424	1.91155	2.07312	1	3169	0.264769	0.0461821	1.99233	0.11425	7.52481
III_1328438_1325057	SPCC132.01c	3.00583	2.8778	0.168749	0.199741	1.35546	1.46815	1	3381	0.184245	0.0219142	1.41181	0.0796885	7.66266
I_1632068_1634832	SPAP27G11.12	3.49436	2.67291	0.0928338	0.190189	1.0462	1.21287	3	2764	0.141512	0.0688407	1.12953	0.117855	7.9819
I_4961033_4958698	SPAC1B3.16c	2.99111	3.02612	0.153846	0.127339	1.2232	1.03732	0	2335	0.140592	0.0187431	1.13026	0.131438	8.0393
I_5340639_5336681	SPAP8A3.12c	2.8122	3.16838	0.294908	0.318413	2.0713	2.86266	0	3958	0.30666	0.0166208	2.46698	0.559575	8.04467
II_823260_820804	SPBC530.12c	3.46349	2.51797	0.388404	0.443906	4.28449	2.54258	0	2456	0.416155	0.0392459	3.41353	1.23171	8.20255
II_401020_399003	SPBC106.11c	2.46563	3.55595	0.457974	0.367093	2.5297	4.31741	0	2017	0.412533	0.0642626	3.42356	1.26411	8.29886
II_460831_464017	SPBC428.10	3.90689	2.54897	0.0805375	0.342195	1.53693	2.00258	0	3186	0.211366	0.18502	1.76975	0.329262	8.37292
III_43480_46985	SPCC1884.02	3.25315	2.95204	0.379244	0.621825	3.61589	4.81195	0	3505	0.500534	0.171531	4.21392	0.845737	8.41884
I_2785086_2783547	SPAC1805.06c	3.90689	2.46237	0.088921	0.447014	2.11747	2.46359	0	1539	0.267968	0.25321	2.29053	0.24474	8.54779
II_600645_599279	SPBC839.03c	3.90689	2.27754	0.525959	1.01579	8.2839	4.92507	1	1366	0.770875	0.346364	6.60449	2.37505	8.56752
III_1846194_1844960	SPCC1223.04c	3.90689	2.30764	0.0415871	0.281112	1.38744	1.39171	1	1234	0.16135	0.16937	1.38957	0.00302042	8.61217
II_1296034_1293360	SPBC3D6.13c	3.45253	2.90758	0.719499	1.1839	7.87671	8.88352	0	2674	0.951702	0.328384	8.38012	0.711921	8.8054
II_4383830_4381386	SPBC1289.01c	3.14896	3.22998	0.671928	0.871895	5.96012	8.18062	0	2444	0.771912	0.141398	7.07037	1.57013	9.15956
II_165317_163534	SPBC1683.10c	3.28713	3.1819	0.255653	0.596746	2.49561	5.41547	0	1783	0.4262	0.241189	3.95554	2.06465	9.28096
III_919938_918593	SPCC24B10.10c	2.79531	3.63544	0.218456	0.184223	1.51648	2.2894	0	1345	0.20134	0.0242063	1.90294	0.546537	9.4514
II_2617862_2619476	SPBC25B2.11	2.50078	3.90689	0.54053	0.322692	3.05936	5.10764	2	1614	0.431611	0.154035	4.0835	1.44835	9.46107
II_2056440_2054141	SPBC29A3.09c	3.90689	2.87743	0.0892884	0.23711	1.39537	1.74239	0	2299	0.163199	0.104526	1.56888	0.245375	9.61326
III_1882453_1885849	SPCC297.05	2.66088	3.79241	0.181338	0.145925	1.14681	2.0219	0	3396	0.163631	0.0250405	1.58436	0.61878	9.68248
I_5089815_5094848	SPAC1006.09	3.30341	3.27619	0.163143	0.246156	1.61062	2.38474	0	5033	0.204649	0.0586993	1.99768	0.547384	9.76147
I_1697806_1700162	SPAC824.08	3.45692	2.99215	0.348513	0.214052	3.82697	1.70312	0	2356	0.281282	0.0950783	2.76505	1.50179	9.83015
I_2802126_2800577	SPAC1805.16c	3.00956	3.62194	0.298171	0.222064	2.40122	2.73395	0	1549	0.260118	0.0538155	2.56759	0.235276	9.87087
I_880546_879147	SPAC23G3.07c	3.00099	3.46947	0.13594	0.212535	1.08827	2.3542	1	1399	0.174238	0.0541607	1.72124	0.895149	9.87867
I_1799061_1800053	SPAC1002.02	2.33096	3.90689	0.416902	0.100891	2.0976	3.08036	0	992	0.258897	0.223454	2.58898	0.694914	10
II_2159853_2161291	SPBC1711.13	3.78243	3.00952	0.147648	0.275695	2.03167	2.22015	0	1438	0.211671	0.0905426	2.12591	0.133281	10.0435
III_733243_730871	SPCC18B5.07c	2.71306	3.90689	0.293559	0.0835685	1.9249	1.90364	2	2372	0.188564	0.148486	1.91427	0.0150291	10.1519
I_1631283_1631597	SPAP27G11.16	3.90689	2.60104	0.560806	1.44206	12.1796	8.74934	0	314	1.00143	0.62314	10.4644	2.42553	10.4495
II_4094158_4096292	SPBC56F2.09c	3.54202	3.221	0.192384	0.188054	2.2409	1.75348	0	2134	0.190219	0.00306205	1.99719	0.344664	10.4994
I_1721899_1724902	SPAC664.10	3.41753	3.42819	0.136713	0.14852	1.46079	1.59872	1	3003	0.142616	0.00834885	1.52975	0.0975319	10.7264
I_2810033_2808329	SPAC1B2.02c	3.78783	3.1293	0.120466	0.187039	1.66385	1.63661	0	1704	0.153752	0.0470739	1.65023	0.0192625	10.7331
I_4806453_4804513	SPAC22F8.10c	3.4352	3.42382	0.105811	0.206859	1.14454	2.21997	0	1940	0.156335	0.0714517	1.68225	0.760444	10.7605
I_4875418_4878120	SPAC19B12.01	3.63706	3.28959	0.287871	0.478652	3.58147	4.68041	0	2702	0.383261	0.134902	4.13094	0.777066	10.7784
II_2700410_2698160	SPBC4F6.07c	3.90689	2.97486	0.0456165	0.278551	1.35906	2.18991	3	2250	0.162084	0.164709	1.77448	0.587495	10.948
III_1735344_1734260	SPCC1450.05c	3.73447	3.09033	0.236709	0.182864	3.15066	1.55743	0	1084	0.209786	0.0380744	2.35405	1.12658	11.2212
I_1398272_1395770	SPAC20G8.04c	2.96512	3.90689	0.389709	0.237679	3.04319	3.99883	0	2502	0.313694	0.107501	3.52101	0.675738	11.2243
II_2611366_2612917	SPBC25B2.08	3.25351	3.78105	0.128457	0.127804	1.22507	1.75693	0	1551	0.128131	0.000461497	1.491	0.376079	11.6366
III_235289_232288	SPCC548.07c	3.65864	3.54322	0.136804	0.280724	1.72766	3.27262	0	3001	0.208764	0.101767	2.50014	1.09245	11.9759
I_610842_613338	SPAC1F3.01	3.90689	3.18538	0.0616809	0.218396	1.41777	1.98673	1	2496	0.140039	0.110814	1.70225	0.402312	12.1556
II_2457242_2458979	SPBC12C2.09c	3.54969	3.68067	0.53006	0.535911	6.20707	6.87204	0	1737	0.532986	0.00413697	6.53955	0.470198	12.2697
III_1244105_1238721	SPCC645.06c	3.90689	3.10623	0.123912	0.174882	2.27648	1.50596	0	5384	0.149397	0.0360415	1.89122	0.544839	12.659
I_2502066_2500469	SPAC23H3.05c	3.04797	3.90689	0.22431	0.212348	1.85516	3.77369	0	1597	0.218329	0.00845885	2.81442	1.35661	12.8907
II_3191140_3187472	SPBC776.08c	3.81064	3.63838	0.0839452	0.0945727	1.17791	1.17768	1	3668	0.089259	0.00751474	1.1778	0.000162504	13.1953
III_122896_120540	SPCC330.07c	3.90689	3.54897	0.130692	0.231374	2.11331	2.70807	0	2356	0.181033	0.0711926	2.41069	0.420558	13.3163
II_3025621_3023343	SPBC15D4.07c	3.72507	3.84998	0.42803	0.261051	5.66022	3.7643	0	2278	0.34454	0.118072	4.71226	1.34062	13.6769
II_3269923_3271782	SPBC25H2.08c	3.90689	3.42091	0.137486	0.50649	3.94041	5.42461	0	1859	0.321988	0.260926	4.68251	1.04949	14.5425
III_2068977_2071707	SPCPB1C11.01	3.32521	3.90689	0.225576	0.0907621	2.2609	2.48294	0	2730	0.158169	0.0953278	2.37192	0.157006	14.9961
I_2406661_2408084	SPAC1B9.03c	3.90689	3.49333	0.0360636	0.204171	1.42542	2.29927	2	1423	0.120117	0.11887	1.86234	0.617901	15.5044
III_405538_407595	SPCC1682.16	3.83897	3.90689	0.124741	0.0736915	1.78507	1.30909	1	2057	0.0992163	0.0360976	1.54708	0.336571	15.593
I_3352347_3356297	SPAC26A3.10	3.90689	3.73034	0.0799902	0.17023	1.6635	2.25933	2	3950	0.12511	0.0638091	1.96142	0.421316	15.6775
I_453603_450860	SPAC23E2.03c	3.36148	3.90689	0.205798	0.0903319	2.11517	2.55629	0	2743	0.148065	0.0816468	2.33573	0.311918	15.7751
I_3228497_3231398	SPAC6G10.07	3.75325	3.90689	0.229969	0.358731	3.10106	6.26042	1	2901	0.29435	0.0910481	4.68074	2.23401	15.902
I_1118412_1115899	SPAC30D11.03	3.63838	3.90689	0.283094	0.230839	3.52527	4.77611	2	2513	0.256966	0.0369502	4.15069	0.884478	16.1527
II_972785_970607	SPBP35G2.05c	3.90689	3.67211	0.117811	0.22753	2.71129	2.90038	3	2178	0.172671	0.0775831	2.80584	0.133707	16.2497
I_1761552_1764319	SPAC17A5.06	3.90689	3.46253	0.0370933	0.115184	1.28562	1.26975	0	2767	0.0761386	0.0552184	1.27768	0.0112268	16.7811
III_1834599_1837464	SPCC1223.01	3.90689	3.89953	0.125386	0.224862	2.66466	3.35577	2	2865	0.175124	0.0703403	3.01021	0.488692	17.1891
I_3462098_3459233	SPAC3A11.06	3.90689	3.90092	0.0895611	0.210956	2.03806	3.15128	9	2865	0.150259	0.0858394	2.59467	0.787164	17.268
II_2012988_2015005	SPBP23A10.08	3.90689	3.90689	0.333253	0.30302	5.78303	5.50385	0	2017	0.318137	0.0213781	5.64344	0.197407	17.739
II_2769046_2772538	SPBC336.15	3.25356	3.90689	0.199117	0.0946088	1.89901	3.33034	1	3492	0.146863	0.0738983	2.61468	1.0121	17.8035
II_3176669_3177967	SPBC776.03	3.77932	3.90689	0.35583	0.235062	4.88574	5.92026	1	1298	0.295446	0.0853958	5.403	0.73151	18.2876
II_1037077_1038385	SPBC337.04	3.90689	3.90689	0.117703	0.189435	2.42234	3.28219	1	1308	0.153569	0.0507219	2.85227	0.608005	18.5732
III_549313_545805	SPCC962.02c	3.90689	3.90689	0.261027	0.314386	4.40468	6.96097	1	3508	0.287707	0.0377303	5.68282	1.80756	19.7522
I_3572345_3570007	SPAC17A2.09c	3.90689	3.90689	0.0658493	0.26017	2.49124	3.94927	0	2338	0.163009	0.137405	3.22026	1.03099	19.755
II_3512444_3510427	SPBC1105.04c	3.90689	3.61322	0.101772	0.122846	3.22333	1.50331	0	2017	0.112309	0.0149016	2.36332	1.21623	21.043
II_2025363_2028676	SPBP23A10.13	3.90689	3.90689	0.185881	0.194455	3.24242	5.75032	0	3313	0.190168	0.00606299	4.49637	1.77335	23.6443
II_3706300_3703456	SPBC19F5.02c	3.90689	3.90689	0.274559	0.234722	8.03824	7.314	0	2844	0.254641	0.0281691	7.67612	0.512117	30.1449
II_1779259_1781985	SPBC18H10.05	3.90689	3.90689	0.150605	0.245595	4.76433	9.0294	0	2726	0.1981	0.0671686	6.89687	3.01586	34.8151
I_1848341_1845648	SPAC1399.02	3.90689	3.90689	0.133394	0.0736073	3.04756	4.46516	0	2693	0.103501	0.0422755	3.75636	1.00239	36.2931
I_1731083_1733268	SPAC664.14	3.90689	3.90689	0.258354	0.136081	7.47639	7.90175	0	2185	0.197217	0.0864603	7.68907	0.300777	38.9878
II_2571077_2573477	SPBC29A10.15	3.90689	3.90689	0.342124	0.846583	21.3239	25.9053	1	2400	0.594353	0.356707	23.6146	3.23953	39.7315
I_5411132_5408180	SPAC29B12.02c	3.90689	3.90689	0.0589704	0.078999	3.31069	5.27888	0	2952	0.0689847	0.0141624	4.29479	1.39173	62.2571
I_2642347_2639593	SPAC4F8.15	3.90689	3.90689	0.0186342	0	1.44931	1.98411	0	2754	0.00931709	0.0131764	1.71671	0.378162	184.254
III_116726_115589	SPCC330.05c	3.90689	3.90689	0	0	3.31532	3.9474	0	1137	0	0	3.63136	0.446949	#DIV/0!
cdk9ashtb1 DMSO
	Systematic name	logratio1	logratio2	valueWT1	valueWT2	valueMut1	valueMut2	#introns	gene.length	AVERAGE WT	STDEV WT	AVERAGE MUT	STDEV MUT	FOLD CHANGE
[truncated: 3,294 more rows]

## Sheet: RPKM
							WT 3MB (s)	WT 3MB (AS)	WT 3MB (s)	WT 3MB (AS)	WT DMSO (s)	WT DMSO (AS)	WT DMSO (s)	WT DMSO (AS)	9as 3MB (s)	9as 3MB (AS)	9as 3MB (s)	9as 3MB (AS)	9as DMSO (s)	9as DMSO (AS)	9as DMSO (s)	9as DMSO (AS)	htb1KR 3MB (s)	htb1KR 3MB (AS)	htb1KR 3MB (s)	htb1KR 3MB (AS)	htb1KR DMSO (S)	htb1KR DMSO (AS)	htb1KR DMSO (S)	htb1KR DMSO (AS)	double 3MB (s)	double 3MB (AS)	double 3MB (s)	double 3MB (AS)	double DMSO (s)	double DMSO (as)	double DMSO (s)	double DMSO (as)
[truncated: 8,018 more rows]
